# Supplementary material for: An automatic hypothesis generation for plausible linkage between xanthium and diabetes
Source: Sci Rep. 2022 Oct 20;12:17547. doi: 10.1038/s41598-022-20752-0 (PMC9585073; doi:10.1038/s41598-022-20752-0)
Supplement: Supplementary file 2 — Supplementary Information 2. [file 41598_2022_20752_MOESM2_ESM.xls]

## Sheet: Path Ranking Performance Evalua
Number	Head Node	Path	Depth of Path	Our PRA Ranking	Hetionet Ranking
1	Alogliptin	Alogliptin---resembles---Linagliptin---treats---type 2 diabetes mellitus	2	1	1
2	Alogliptin	Alogliptin---binds---DPP4---associates---type 2 diabetes mellitus	2	2	2
3	Alogliptin	Alogliptin---binds---CYP3A4---associates---type 2 diabetes mellitus	2	3	3
4	Chlorpropamide	Chlorpropamide---resembles---Tolazamide---treats---type 2 diabetes mellitus	2	1	1
5	Chlorpropamide	Chlorpropamide---binds---ABCC8---associates---type 2 diabetes mellitus	2	2	7
6	Chlorpropamide	Chlorpropamide---binds---KCNJ11---associates---type 2 diabetes mellitus	2	3	8
7	Chlorpropamide	Chlorpropamide---resembles---Glipizide---treats---type 2 diabetes mellitus	2	4	3
8	Chlorpropamide	Chlorpropamide---resembles---Tolbutamide---treats---type 2 diabetes mellitus	2	5	3
9	Chlorpropamide	Chlorpropamide---resembles---Glimepiride---treats---type 2 diabetes mellitus	2	6	1
10	Chlorpropamide	Chlorpropamide---resembles---Gliclazide---treats---type 2 diabetes mellitus	2	7	3
11	Chlorpropamide	Chlorpropamide---resembles---Glyburide---treats---type 2 diabetes mellitus	2	8	6
12	Eprosartan	Eprosartan---treats---hypertension---resembles---type 2 diabetes mellitus	2	1	2
13	Eprosartan	Eprosartan---resembles---Losartan---treats---type 2 diabetes mellitus	2	2	1
14	Eprosartan	Eprosartan---binds---ABCC2---associates---type 2 diabetes mellitus	2	3	3
15	Fenofibrate	Fenofibrate---treats---coronary artery disease---resembles---type 2 diabetes mellitus	2	1	1
16	Fenofibrate	Fenofibrate---binds---CYP3A4---associates---type 2 diabetes mellitus	2	2	3
17	Fenofibrate	Fenofibrate---binds---PPARA---associates---type 2 diabetes mellitus	2	3	2
18	Gemfibrozil	Gemfibrozil---treats---coronary artery disease---resembles---type 2 diabetes mellitus	2	1	1
19	Gemfibrozil	Gemfibrozil---binds---CYP1A2---associates---type 2 diabetes mellitus	2	2	3
20	Gemfibrozil	Gemfibrozil---binds---CYP3A4---associates---type 2 diabetes mellitus	2	3	4
21	Gemfibrozil	Gemfibrozil---binds---PPARA---associates---type 2 diabetes mellitus	2	4	2
22	Gemfibrozil	Gemfibrozil---upregulates---SRC---associates---type 2 diabetes mellitus	2	5	5
23	Gliclazide	Gliclazide---resembles---Tolazamide---treats---type 2 diabetes mellitus	2	1	1
24	Gliclazide	Gliclazide---binds---ABCC8---associates---type 2 diabetes mellitus	2	2	6
25	Gliclazide	Gliclazide---binds---KCNJ11---associates---type 2 diabetes mellitus	2	3	8
26	Gliclazide	Gliclazide---resembles---Glipizide---treats---type 2 diabetes mellitus	2	4	3
27	Gliclazide	Gliclazide---resembles---Chlorpropamide---treats---type 2 diabetes mellitus	2	5	5
28	Gliclazide	Gliclazide---resembles---Tolbutamide---treats---type 2 diabetes mellitus	2	6	3
29	Gliclazide	Gliclazide---resembles---Glimepiride---treats---type 2 diabetes mellitus	2	7	1
30	Gliclazide	Gliclazide---resembles---Glyburide---treats---type 2 diabetes mellitus	2	8	7
31	Gliclazide	Gliclazide---binds---ALB---associates---type 2 diabetes mellitus	2	9	11
32	Gliclazide	Gliclazide---binds---VEGFA---associates---type 2 diabetes mellitus	2	10	10
33	Gliclazide	Gliclazide---upregulates---IGF1R---associates---type 2 diabetes mellitus	2	11	9
34	Glimepiride	Glimepiride---binds---ABCC8---associates---type 2 diabetes mellitus	2	1	5
35	Glimepiride	Glimepiride---binds---KCNJ11---associates---type 2 diabetes mellitus	2	2	7
36	Glimepiride	Glimepiride---resembles---Glipizide---treats---type 2 diabetes mellitus	2	3	1
37	Glimepiride	Glimepiride---resembles---Chlorpropamide---treats---type 2 diabetes mellitus	2	4	4
38	Glimepiride	Glimepiride---resembles---Tolbutamide---treats---type 2 diabetes mellitus	2	5	1
39	Glimepiride	Glimepiride---resembles---Gliclazide---treats---type 2 diabetes mellitus	2	6	1
40	Glimepiride	Glimepiride---resembles---Glyburide---treats---type 2 diabetes mellitus	2	7	6
41	Glipizide	Glipizide---resembles---Tolazamide---treats---type 2 diabetes mellitus	2	1	1
42	Glipizide	Glipizide---binds---ABCC8---associates---type 2 diabetes mellitus	2	2	6
43	Glipizide	Glipizide---binds---KCNJ11---associates---type 2 diabetes mellitus	2	3	8
44	Glipizide	Glipizide---resembles---Chlorpropamide---treats---type 2 diabetes mellitus	2	4	5
45	Glipizide	Glipizide---resembles---Tolbutamide---treats---type 2 diabetes mellitus	2	5	3
46	Glipizide	Glipizide---resembles---Glimepiride---treats---type 2 diabetes mellitus	2	6	1
47	Glipizide	Glipizide---resembles---Gliclazide---treats---type 2 diabetes mellitus	2	7	3
48	Glipizide	Glipizide---resembles---Glyburide---treats---type 2 diabetes mellitus	2	8	7
49	Glipizide	Glipizide---binds---CYP3A4---associates---type 2 diabetes mellitus	2	9	10
50	Glipizide	Glipizide---binds---PPARG---associates---type 2 diabetes mellitus	2	10	9
51	Glipizide	Glipizide---downregulates---MIF---associates---type 2 diabetes mellitus	2	11	11
52	Glyburide	Glyburide---treats---gestational diabetes---resembles---type 2 diabetes mellitus	2	1	1
53	Glyburide	Glyburide---resembles---Tolazamide---treats---type 2 diabetes mellitus	2	2	2
54	Glyburide	Glyburide---binds---ABCC8---associates---type 2 diabetes mellitus	2	3	8
55	Glyburide	Glyburide---binds---KCNJ11---associates---type 2 diabetes mellitus	2	4	9
56	Glyburide	Glyburide---resembles---Glipizide---treats---type 2 diabetes mellitus	2	5	4
57	Glyburide	Glyburide---resembles---Chlorpropamide---treats---type 2 diabetes mellitus	2	6	6
58	Glyburide	Glyburide---resembles---Glimepiride---treats---type 2 diabetes mellitus	2	7	2
59	Glyburide	Glyburide---binds---ABCC2---associates---type 2 diabetes mellitus	2	8	10
60	Glyburide	Glyburide---resembles---Gliclazide---treats---type 2 diabetes mellitus	2	9	4
61	Glyburide	Glyburide---binds---CPT1A---associates---type 2 diabetes mellitus	2	10	7
62	Glyburide	Glyburide---binds---CYP3A4---associates---type 2 diabetes mellitus	2	11	11
63	Glyburide	Glyburide---binds---ALB---associates---type 2 diabetes mellitus	2	12	12
64	Glyburide	Glyburide---downregulates---VEGFA---associates---type 2 diabetes mellitus	2	13	13
65	Glyburide	Glyburide---downregulates---HIF1A---associates---type 2 diabetes mellitus	2	14	13
66	Irbesartan	Irbesartan---treats---hypertension---resembles---type 2 diabetes mellitus	2	1	3
67	Irbesartan	Irbesartan---resembles---Valsartan---treats---type 2 diabetes mellitus	2	2	1
68	Irbesartan	Irbesartan---resembles---Losartan---treats---type 2 diabetes mellitus	2	3	2
69	Irbesartan	Irbesartan---binds---EDNRA---associates---type 2 diabetes mellitus	2	4	3
70	Irbesartan	Irbesartan---binds---CYP1A2---associates---type 2 diabetes mellitus	2	5	3
71	Irbesartan	Irbesartan---binds---CYP3A4---associates---type 2 diabetes mellitus	2	6	3
72	Irbesartan	Irbesartan---downregulates---CCL2---associates---type 2 diabetes mellitus	2	7	3
73	Losartan	Losartan---treats---hypertension---resembles---type 2 diabetes mellitus	2	1	4
74	Losartan	Losartan---resembles---Valsartan---treats---type 2 diabetes mellitus	2	2	2
75	Losartan	Losartan---treats---coronary artery disease---resembles---type 2 diabetes mellitus	2	3	3
76	Losartan	Losartan---resembles---Irbesartan---treats---type 2 diabetes mellitus	2	4	1
77	Losartan	Losartan---binds---ACE---associates---type 2 diabetes mellitus	2	5	5
78	Losartan	Losartan---binds---CYP1A2---associates---type 2 diabetes mellitus	2	6	5
79	Losartan	Losartan---binds---CYP3A4---associates---type 2 diabetes mellitus	2	7	5
80	Losartan	Losartan---binds---ALB---associates---type 2 diabetes mellitus	2	8	5
81	Methylergometrine	Methylergometrine---resembles---Bromocriptine---treats---type 2 diabetes mellitus	2	1	1
82	Methylergometrine	Methylergometrine---binds---HTR2C---associates---type 2 diabetes mellitus	2	2	2
83	Methylergometrine	Methylergometrine---binds---CYP3A4---associates---type 2 diabetes mellitus	2	3	2
84	Methylergometrine	Methylergometrine---upregulates---PTGS2---associates---type 2 diabetes mellitus	2	4	2
85	Nateglinide	Nateglinide---binds---ABCC8---associates---type 2 diabetes mellitus	2	1	1
86	Nateglinide	Nateglinide---binds---KCNJ11---associates---type 2 diabetes mellitus	2	2	2
87	Nateglinide	Nateglinide---resembles---Ramipril---treats---type 2 diabetes mellitus	2	3	6
88	Nateglinide	Nateglinide---binds---CYP3A4---associates---type 2 diabetes mellitus	2	4	4
89	Nateglinide	Nateglinide---binds---PPARG---associates---type 2 diabetes mellitus	2	5	3
90	Nateglinide	Nateglinide---binds---ALB---associates---type 2 diabetes mellitus	2	6	5
91	Olmesartan	Olmesartan---treats---hypertension---resembles---type 2 diabetes mellitus	2	1	5
92	Olmesartan	Olmesartan---resembles---Valsartan---treats---type 2 diabetes mellitus	2	2	3
93	Olmesartan	Olmesartan---treats---coronary artery disease---resembles---type 2 diabetes mellitus	2	3	2
94	Olmesartan	Olmesartan---resembles---Irbesartan---treats---type 2 diabetes mellitus	2	4	1
95	Olmesartan	Olmesartan---resembles---Losartan---treats---type 2 diabetes mellitus	2	5	4
96	Olmesartan	Olmesartan---binds---ABCC2---associates---type 2 diabetes mellitus	2	6	6
97	Repaglinide	Repaglinide---binds---ABCC8---associates---type 2 diabetes mellitus	2	1	1
98	Repaglinide	Repaglinide---binds---KCNJ11---associates---type 2 diabetes mellitus	2	2	2
99	Repaglinide	Repaglinide---binds---CYP3A4---associates---type 2 diabetes mellitus	2	3	4
100	Repaglinide	Repaglinide---binds---PPARG---associates---type 2 diabetes mellitus	2	4	3
101	Repaglinide	Repaglinide---binds---ALB---associates---type 2 diabetes mellitus	2	5	5
102	Rosiglitazone	Rosiglitazone---resembles---Pioglitazone---treats---type 2 diabetes mellitus	2	1	1
103	Rosiglitazone	Rosiglitazone---binds---CYP1A2---associates---type 2 diabetes mellitus	2	2	2
104	Rosiglitazone	Rosiglitazone---upregulates---HMGCR---associates---type 2 diabetes mellitus	2	3	2
105	Rosiglitazone	Rosiglitazone---binds---PPARG---associates---type 2 diabetes mellitus	2	4	2
106	Rosiglitazone	Rosiglitazone---binds---ALB---associates---type 2 diabetes mellitus	2	5	2
107	Rosiglitazone	Rosiglitazone---downregulates---GJA1---associates---type 2 diabetes mellitus	2	6	2
108	Rosiglitazone	Rosiglitazone---upregulates---HMOX1---associates---type 2 diabetes mellitus	2	7	2
109	Telmisartan	Telmisartan---treats---hypertension---resembles---type 2 diabetes mellitus	2	1	3
110	Telmisartan	Telmisartan---treats---coronary artery disease---resembles---type 2 diabetes mellitus	2	2	2
111	Telmisartan	Telmisartan---resembles---Losartan---treats---type 2 diabetes mellitus	2	3	1
112	Telmisartan	Telmisartan---binds---ABCC2---associates---type 2 diabetes mellitus	2	4	4
113	Telmisartan	Telmisartan---binds---PPARG---associates---type 2 diabetes mellitus	2	5	4
114	Tolazamide	Tolazamide---binds---ABCC8---associates---type 2 diabetes mellitus	2	1	4
115	Tolazamide	Tolazamide---binds---KCNJ11---associates---type 2 diabetes mellitus	2	2	7
116	Tolazamide	Tolazamide---resembles---Glipizide---treats---type 2 diabetes mellitus	2	3	1
117	Tolazamide	Tolazamide---resembles---Chlorpropamide---treats---type 2 diabetes mellitus	2	4	5
118	Tolazamide	Tolazamide---resembles---Tolbutamide---treats---type 2 diabetes mellitus	2	5	1
119	Tolazamide	Tolazamide---resembles---Gliclazide---treats---type 2 diabetes mellitus	2	6	1
120	Tolazamide	Tolazamide---resembles---Glyburide---treats---type 2 diabetes mellitus	2	7	6
121	Tolbutamide	Tolbutamide---resembles---Tolazamide---treats---type 2 diabetes mellitus	2	1	1
122	Tolbutamide	Tolbutamide---binds---ABCC8---associates---type 2 diabetes mellitus	2	2	6
123	Tolbutamide	Tolbutamide---binds---KCNJ11---associates---type 2 diabetes mellitus	2	3	7
124	Tolbutamide	Tolbutamide---resembles---Glipizide---treats---type 2 diabetes mellitus	2	4	3
125	Tolbutamide	Tolbutamide---resembles---Chlorpropamide---treats---type 2 diabetes mellitus	2	5	5
126	Tolbutamide	Tolbutamide---resembles---Glimepiride---treats---type 2 diabetes mellitus	2	6	1
127	Tolbutamide	Tolbutamide---resembles---Gliclazide---treats---type 2 diabetes mellitus	2	7	3
128	Valsartan	Valsartan---treats---hypertension---resembles---type 2 diabetes mellitus	2	1	4
129	Valsartan	Valsartan---treats---coronary artery disease---resembles---type 2 diabetes mellitus	2	2	3
130	Valsartan	Valsartan---resembles---Irbesartan---treats---type 2 diabetes mellitus	2	3	1
131	Valsartan	Valsartan---resembles---Losartan---treats---type 2 diabetes mellitus	2	4	2
132	Valsartan	Valsartan---binds---ALB---associates---type 2 diabetes mellitus	2	5	5
133	Alogliptin	Alogliptin---causes---Pancreatitis acute---causes---Linagliptin---treats---type 2 diabetes mellitus	3	1	79
134	Alogliptin	Alogliptin---binds---DPP4---interacts---GIP---associates---type 2 diabetes mellitus	3	2	83
135	Alogliptin	Alogliptin---binds---DPP4---expresses---pancreas---localizes---type 2 diabetes mellitus	3	3	85
136	Alogliptin	Alogliptin---causes---Upper respiratory tract infection---causes---Linagliptin---treats---type 2 diabetes mellitus	3	4	87
137	Alogliptin	Alogliptin---causes---Upper respiratory tract infection---causes---Nateglinide---treats---type 2 diabetes mellitus	3	5	87
138	Alogliptin	Alogliptin---causes---Serum sickness---causes---Valsartan---treats---type 2 diabetes mellitus	3	6	87
139	Alogliptin	Alogliptin---causes---Upper respiratory tract infection---causes---Valsartan---treats---type 2 diabetes mellitus	3	7	89
140	Alogliptin	Alogliptin---causes---Upper respiratory tract infection---causes---Pioglitazone---treats---type 2 diabetes mellitus	3	8	89
141	Alogliptin	Alogliptin---binds---DPP4---binds---Linagliptin---treats---type 2 diabetes mellitus	3	9	89
142	Alogliptin	Alogliptin---binds---DPP4---interacts---NPPB---associates---type 2 diabetes mellitus	3	10	89
143	Alogliptin	Alogliptin---causes---Pancreatitis acute---causes---Sitagliptin---treats---type 2 diabetes mellitus	3	11	89
144	Alogliptin	Alogliptin---binds---DPP4---associates---obesity---resembles---type 2 diabetes mellitus	3	12	89
145	Alogliptin	Alogliptin---binds---DPP4---expresses---cardiovascular system---localizes---type 2 diabetes mellitus	3	13	91
146	Alogliptin	Alogliptin---causes---Pancreatitis---causes---Linagliptin---treats---type 2 diabetes mellitus	3	14	91
147	Alogliptin	Alogliptin---causes---Pancreatitis acute---causes---Gliclazide---treats---type 2 diabetes mellitus	3	15	91
148	Alogliptin	Alogliptin---binds---DPP4---expresses---islet of Langerhans---localizes---type 2 diabetes mellitus	3	16	91
149	Alogliptin	Alogliptin---causes---Dermatitis---causes---Miglitol---treats---type 2 diabetes mellitus	3	17	93
150	Alogliptin	Alogliptin---causes---Rash---causes---Miglitol---treats---type 2 diabetes mellitus	3	18	93
151	Alogliptin	Alogliptin---causes---Upper respiratory tract infection---causes---Rosiglitazone---treats---type 2 diabetes mellitus	3	19	96
152	Alogliptin	Alogliptin---binds---CYP2D6---binds---Nateglinide---treats---type 2 diabetes mellitus	3	20	99
153	Alogliptin	Alogliptin---resembles---Linagliptin---binds---DPP4---associates---type 2 diabetes mellitus	3	21	99
154	Alogliptin	Alogliptin---causes---Upper respiratory tract infection---causes---Irbesartan---treats---type 2 diabetes mellitus	3	22	99
155	Alogliptin	Alogliptin---causes---Diabetes mellitus---causes---Linagliptin---treats---type 2 diabetes mellitus	3	23	99
156	Alogliptin	Alogliptin---binds---DPP4---expresses---nephron tubule---localizes---type 2 diabetes mellitus	3	24	100
157	Alogliptin	Alogliptin---causes---Upper respiratory tract infection---causes---Losartan---treats---type 2 diabetes mellitus	3	25	101
158	Alogliptin	Alogliptin---causes---Erythema multiforme---causes---Nateglinide---treats---type 2 diabetes mellitus	3	26	102
159	Alogliptin	Alogliptin---causes---Upper respiratory tract infection---causes---Sitagliptin---treats---type 2 diabetes mellitus	3	27	102
160	Alogliptin	Alogliptin---binds---CYP3A4---binds---Linagliptin---treats---type 2 diabetes mellitus	3	28	104
161	Alogliptin	Alogliptin---binds---CYP3A4---binds---Nateglinide---treats---type 2 diabetes mellitus	3	29	106
162	Alogliptin	Alogliptin---binds---CYP2D6---binds---Pioglitazone---treats---type 2 diabetes mellitus	3	30	106
163	Alogliptin	Alogliptin---causes---Hypoglycaemia---causes---Linagliptin---treats---type 2 diabetes mellitus	3	31	106
164	Alogliptin	Alogliptin---causes---Hypoglycaemia---causes---Nateglinide---treats---type 2 diabetes mellitus	3	32	107
165	Alogliptin	Alogliptin---causes---Diabetes mellitus---causes---Pioglitazone---treats---type 2 diabetes mellitus	3	33	107
166	Alogliptin	Alogliptin---causes---Dermatitis---causes---Acarbose---treats---type 2 diabetes mellitus	3	34	107
167	Alogliptin	Alogliptin---causes---Anaphylactic shock---causes---Linagliptin---treats---type 2 diabetes mellitus	3	35	107
168	Alogliptin	Alogliptin---causes---Upper respiratory tract infection---causes---Metformin---treats---type 2 diabetes mellitus	3	36	107
169	Alogliptin	Alogliptin---causes---Nasopharyngitis---causes---Linagliptin---treats---type 2 diabetes mellitus	3	37	107
170	Alogliptin	Alogliptin---causes---Rash---causes---Acarbose---treats---type 2 diabetes mellitus	3	38	107
171	Alogliptin	Alogliptin---causes---Upper respiratory tract infection---causes---Gliclazide---treats---type 2 diabetes mellitus	3	39	107
172	Alogliptin	Alogliptin---binds---DPP4---expresses---liver---localizes---type 2 diabetes mellitus	3	40	107
173	Alogliptin	Alogliptin---binds---DPP4---binds---Sitagliptin---treats---type 2 diabetes mellitus	3	41	107
174	Alogliptin	Alogliptin---binds---DPP4---interacts---GCG---associates---type 2 diabetes mellitus	3	42	107
175	Alogliptin	Alogliptin---causes---Urticaria---causes---Acarbose---treats---type 2 diabetes mellitus	3	43	107
176	Alogliptin	Alogliptin---binds---CYP3A4---binds---Pioglitazone---treats---type 2 diabetes mellitus	3	44	107
177	Alogliptin	Alogliptin---causes---Pancreatitis---causes---Irbesartan---treats---type 2 diabetes mellitus	3	45	107
178	Alogliptin	Alogliptin---causes---Hypersensitivity---causes---Acarbose---treats---type 2 diabetes mellitus	3	46	107
179	Alogliptin	Alogliptin---causes---Anaphylactic shock---causes---Valsartan---treats---type 2 diabetes mellitus	3	47	107
180	Alogliptin	Alogliptin---causes---Acute hepatic failure---causes---Ramipril---treats---type 2 diabetes mellitus	3	48	107
181	Alogliptin	Alogliptin---causes---Pancreatitis---causes---Losartan---treats---type 2 diabetes mellitus	3	49	107
182	Alogliptin	Alogliptin---causes---Hypoglycaemia---causes---Pioglitazone---treats---type 2 diabetes mellitus	3	50	107
183	Alogliptin	Alogliptin---causes---Upper respiratory tract infection---causes---Orlistat---treats---type 2 diabetes mellitus	3	51	107
184	Alogliptin	Alogliptin---binds---DPP4---upregulates---liver---localizes---type 2 diabetes mellitus	3	52	107
185	Alogliptin	Alogliptin---causes---Angioedema---causes---Linagliptin---treats---type 2 diabetes mellitus	3	53	107
186	Alogliptin	Alogliptin---resembles---Linagliptin---binds---CYP3A4---associates---type 2 diabetes mellitus	3	54	107
187	Alogliptin	Alogliptin---binds---CYP2D6---binds---Rosiglitazone---treats---type 2 diabetes mellitus	3	55	107
188	Alogliptin	Alogliptin---causes---Pancreatitis---causes---Repaglinide---treats---type 2 diabetes mellitus	3	56	107
189	Alogliptin	Alogliptin---causes---Diabetes mellitus---causes---Bromocriptine---treats---type 2 diabetes mellitus	3	57	107
190	Alogliptin	Alogliptin---causes---Stevens-Johnson syndrome---causes---Rosiglitazone---treats---type 2 diabetes mellitus	3	58	107
191	Alogliptin	Alogliptin---causes---Anaphylactic shock---causes---Pioglitazone---treats---type 2 diabetes mellitus	3	59	107
192	Alogliptin	Alogliptin---binds---CYP2D6---binds---Irbesartan---treats---type 2 diabetes mellitus	3	60	107
193	Alogliptin	Alogliptin---causes---Pancreatitis---causes---Sitagliptin---treats---type 2 diabetes mellitus	3	61	107
194	Alogliptin	Alogliptin---causes---Diabetes mellitus---causes---Rosiglitazone---treats---type 2 diabetes mellitus	3	62	107
195	Alogliptin	Alogliptin---causes---Hypoglycaemia---causes---Tolazamide---treats---type 2 diabetes mellitus	3	63	107
196	Alogliptin	Alogliptin---causes---Stevens-Johnson syndrome---causes---Losartan---treats---type 2 diabetes mellitus	3	64	107
197	Alogliptin	Alogliptin---causes---Erythema multiforme---causes---Rosiglitazone---treats---type 2 diabetes mellitus	3	65	107
198	Alogliptin	Alogliptin---causes---Dermatitis---causes---Linagliptin---treats---type 2 diabetes mellitus	3	66	107
199	Alogliptin	Alogliptin---causes---Diabetes mellitus---causes---Irbesartan---treats---type 2 diabetes mellitus	3	67	107
200	Alogliptin	Alogliptin---binds---CYP2D6---expresses---liver---localizes---type 2 diabetes mellitus	3	68	107
201	Alogliptin	Alogliptin---causes---Rash---causes---Linagliptin---treats---type 2 diabetes mellitus	3	69	107
202	Alogliptin	Alogliptin---causes---Diabetes mellitus---causes---Losartan---treats---type 2 diabetes mellitus	3	70	107
203	Alogliptin	Alogliptin---causes---Dermatitis---causes---Nateglinide---treats---type 2 diabetes mellitus	3	71	107
204	Alogliptin	Alogliptin---binds---DPP4---expresses---kidney---localizes---type 2 diabetes mellitus	3	72	107
205	Alogliptin	Alogliptin---causes---Stevens-Johnson syndrome---causes---Repaglinide---treats---type 2 diabetes mellitus	3	73	107
206	Alogliptin	Alogliptin---causes---Rash---causes---Nateglinide---treats---type 2 diabetes mellitus	3	74	107
207	Alogliptin	Alogliptin---causes---Upper respiratory tract infection---causes---Ramipril---treats---type 2 diabetes mellitus	3	75	107
208	Alogliptin	Alogliptin---causes---Erythema multiforme---causes---Losartan---treats---type 2 diabetes mellitus	3	76	107
209	Alogliptin	Alogliptin---causes---Angioedema---causes---Valsartan---treats---type 2 diabetes mellitus	3	77	107
210	Alogliptin	Alogliptin---binds---CYP3A4---binds---Bromocriptine---treats---type 2 diabetes mellitus	3	78	107
211	Alogliptin	Alogliptin---causes---Stevens-Johnson syndrome---causes---Sitagliptin---treats---type 2 diabetes mellitus	3	79	107
212	Alogliptin	Alogliptin---binds---DPP4---expresses---adipose tissue---localizes---type 2 diabetes mellitus	3	80	107
213	Alogliptin	Alogliptin---causes---Erythema multiforme---causes---Repaglinide---treats---type 2 diabetes mellitus	3	81	107
214	Alogliptin	Alogliptin---causes---Pancreatitis---causes---Metformin---treats---type 2 diabetes mellitus	3	82	107
215	Alogliptin	Alogliptin---causes---Stevens-Johnson syndrome---causes---Glimepiride---treats---type 2 diabetes mellitus	3	83	107
216	Alogliptin	Alogliptin---causes---Erythema multiforme---causes---Chlorpropamide---treats---type 2 diabetes mellitus	3	84	107
217	Alogliptin	Alogliptin---causes---Hypoglycaemia---causes---Bromocriptine---treats---type 2 diabetes mellitus	3	85	107
218	Alogliptin	Alogliptin---causes---Angioedema---causes---Pioglitazone---treats---type 2 diabetes mellitus	3	86	107
219	Alogliptin	Alogliptin---causes---Urticaria---causes---Linagliptin---treats---type 2 diabetes mellitus	3	87	107
220	Alogliptin	Alogliptin---causes---Erythema multiforme---causes---Sitagliptin---treats---type 2 diabetes mellitus	3	88	107
221	Alogliptin	Alogliptin---causes---Diabetes mellitus---causes---Glimepiride---treats---type 2 diabetes mellitus	3	89	107
222	Alogliptin	Alogliptin---binds---CYP3A4---binds---Irbesartan---treats---type 2 diabetes mellitus	3	90	107
223	Alogliptin	Alogliptin---causes---Dermatitis---causes---Valsartan---treats---type 2 diabetes mellitus	3	91	107
224	Alogliptin	Alogliptin---causes---Hypersensitivity---causes---Linagliptin---treats---type 2 diabetes mellitus	3	92	107
225	Alogliptin	Alogliptin---causes---Urticaria---causes---Nateglinide---treats---type 2 diabetes mellitus	3	93	107
226	Alogliptin	Alogliptin---causes---Hypoglycaemia---causes---Rosiglitazone---treats---type 2 diabetes mellitus	3	94	107
227	Alogliptin	Alogliptin---binds---CYP2D6---upregulates---liver---localizes---type 2 diabetes mellitus	3	95	107
228	Alogliptin	Alogliptin---binds---DPP4---expresses---cortex of kidney---localizes---type 2 diabetes mellitus	3	96	107
229	Alogliptin	Alogliptin---causes---Rash---causes---Valsartan---treats---type 2 diabetes mellitus	3	97	107
230	Alogliptin	Alogliptin---causes---Erythema multiforme---causes---Glimepiride---treats---type 2 diabetes mellitus	3	98	107
231	Alogliptin	Alogliptin---causes---Nasopharyngitis---causes---Bromocriptine---treats---type 2 diabetes mellitus	3	99	107
232	Alogliptin	Alogliptin---binds---CYP3A4---binds---Losartan---treats---type 2 diabetes mellitus	3	100	107
233	Alogliptin	Alogliptin---causes---Hypersensitivity---causes---Nateglinide---treats---type 2 diabetes mellitus	3	101	107
234	Alogliptin	Alogliptin---includes---Dipeptidyl Peptidase 4 Inhibitors---includes---Linagliptin---treats---type 2 diabetes mellitus	3	102	107
235	Alogliptin	Alogliptin---binds---CYP3A4---expresses---liver---localizes---type 2 diabetes mellitus	3	103	107
236	Alogliptin	Alogliptin---causes---Anaphylactic shock---causes---Rosiglitazone---treats---type 2 diabetes mellitus	3	104	107
237	Alogliptin	Alogliptin---causes---Nasopharyngitis---causes---Rosiglitazone---treats---type 2 diabetes mellitus	3	105	107
238	Alogliptin	Alogliptin---binds---CYP3A4---binds---Glipizide---treats---type 2 diabetes mellitus	3	106	107
239	Alogliptin	Alogliptin---binds---CYP3A4---binds---Repaglinide---treats---type 2 diabetes mellitus	3	107	107
240	Alogliptin	Alogliptin---causes---Hypoglycaemia---causes---Losartan---treats---type 2 diabetes mellitus	3	108	107
241	Alogliptin	Alogliptin---causes---Headache---causes---Linagliptin---treats---type 2 diabetes mellitus	3	109	107
242	Alogliptin	Alogliptin---causes---Stevens-Johnson syndrome---causes---Gliclazide---treats---type 2 diabetes mellitus	3	110	107
243	Alogliptin	Alogliptin---causes---Anaphylactic shock---causes---Irbesartan---treats---type 2 diabetes mellitus	3	111	107
244	Alogliptin	Alogliptin---causes---Nasopharyngitis---causes---Irbesartan---treats---type 2 diabetes mellitus	3	112	107
245	Alogliptin	Alogliptin---causes---Hypoglycaemia---causes---Glipizide---treats---type 2 diabetes mellitus	3	113	107
246	Alogliptin	Alogliptin---binds---CYP3A4---binds---Sitagliptin---treats---type 2 diabetes mellitus	3	114	107
247	Alogliptin	Alogliptin---causes---Anaphylactic shock---causes---Losartan---treats---type 2 diabetes mellitus	3	115	107
248	Alogliptin	Alogliptin---causes---Hypoglycaemia---causes---Repaglinide---treats---type 2 diabetes mellitus	3	116	107
249	Alogliptin	Alogliptin---causes---Hypoglycaemia---causes---Chlorpropamide---treats---type 2 diabetes mellitus	3	117	107
250	Alogliptin	Alogliptin---causes---Pancreatitis---causes---Orlistat---treats---type 2 diabetes mellitus	3	118	107
251	Alogliptin	Alogliptin---causes---Urticaria---causes---Valsartan---treats---type 2 diabetes mellitus	3	119	107
252	Alogliptin	Alogliptin---binds---CYP2D6---expresses---kidney---localizes---type 2 diabetes mellitus	3	120	107
253	Alogliptin	Alogliptin---causes---Erythema multiforme---causes---Gliclazide---treats---type 2 diabetes mellitus	3	121	107
254	Alogliptin	Alogliptin---causes---Anaphylactic shock---causes---Repaglinide---treats---type 2 diabetes mellitus	3	122	107
255	Alogliptin	Alogliptin---causes---Hypoglycaemia---causes---Sitagliptin---treats---type 2 diabetes mellitus	3	123	107
256	Alogliptin	Alogliptin---causes---Hypersensitivity---causes---Valsartan---treats---type 2 diabetes mellitus	3	124	107
257	Alogliptin	Alogliptin---binds---DPP4---upregulates---cortex of kidney---localizes---type 2 diabetes mellitus	3	125	107
258	Alogliptin	Alogliptin---causes---Rash---causes---Tolazamide---treats---type 2 diabetes mellitus	3	126	107
259	Alogliptin	Alogliptin---causes---Hypoglycaemia---causes---Tolbutamide---treats---type 2 diabetes mellitus	3	127	107
260	Alogliptin	Alogliptin---causes---Hypoglycaemia---causes---Glimepiride---treats---type 2 diabetes mellitus	3	128	107
261	Alogliptin	Alogliptin---causes---Anaphylactic shock---causes---Sitagliptin---treats---type 2 diabetes mellitus	3	129	107
262	Alogliptin	Alogliptin---causes---Nasopharyngitis---causes---Sitagliptin---treats---type 2 diabetes mellitus	3	130	107
263	Alogliptin	Alogliptin---causes---Urticaria---causes---Pioglitazone---treats---type 2 diabetes mellitus	3	131	107
264	Alogliptin	Alogliptin---causes---Anaphylactic shock---causes---Glimepiride---treats---type 2 diabetes mellitus	3	132	107
265	Alogliptin	Alogliptin---causes---Hypersensitivity---causes---Pioglitazone---treats---type 2 diabetes mellitus	3	133	107
266	Alogliptin	Alogliptin---causes---Headache---causes---Valsartan---treats---type 2 diabetes mellitus	3	134	107
267	Alogliptin	Alogliptin---causes---Angioedema---causes---Rosiglitazone---treats---type 2 diabetes mellitus	3	135	107
268	Alogliptin	Alogliptin---causes---Pancreatitis---causes---Ramipril---treats---type 2 diabetes mellitus	3	136	107
269	Alogliptin	Alogliptin---causes---Angioedema---causes---Irbesartan---treats---type 2 diabetes mellitus	3	137	107
270	Alogliptin	Alogliptin---causes---Diabetes mellitus---causes---Orlistat---treats---type 2 diabetes mellitus	3	138	107
271	Alogliptin	Alogliptin---causes---Hypoglycaemia---causes---Metformin---treats---type 2 diabetes mellitus	3	139	107
272	Alogliptin	Alogliptin---causes---Angioedema---causes---Losartan---treats---type 2 diabetes mellitus	3	140	107
273	Alogliptin	Alogliptin---causes---Urticaria---causes---Tolazamide---treats---type 2 diabetes mellitus	3	141	107
274	Alogliptin	Alogliptin---causes---Headache---causes---Pioglitazone---treats---type 2 diabetes mellitus	3	142	107
275	Alogliptin	Alogliptin---causes---Dermatitis---causes---Bromocriptine---treats---type 2 diabetes mellitus	3	143	107
276	Alogliptin	Alogliptin---causes---Hypoglycaemia---causes---Gliclazide---treats---type 2 diabetes mellitus	3	144	107
277	Alogliptin	Alogliptin---causes---Rash---causes---Bromocriptine---treats---type 2 diabetes mellitus	3	145	107
278	Alogliptin	Alogliptin---causes---Pancreatitis---causes---Glyburide---treats---type 2 diabetes mellitus	3	146	107
279	Alogliptin	Alogliptin---binds---CYP2D6---downregulates---adipose tissue---localizes---type 2 diabetes mellitus	3	147	107
280	Alogliptin	Alogliptin---binds---CYP3A4---expresses---kidney---localizes---type 2 diabetes mellitus	3	148	107
281	Alogliptin	Alogliptin---causes---Nasopharyngitis---causes---Metformin---treats---type 2 diabetes mellitus	3	149	107
282	Alogliptin	Alogliptin---causes---Dermatitis---causes---Rosiglitazone---treats---type 2 diabetes mellitus	3	150	107
283	Alogliptin	Alogliptin---causes---Rash---causes---Rosiglitazone---treats---type 2 diabetes mellitus	3	151	107
284	Alogliptin	Alogliptin---causes---Dermatitis---causes---Irbesartan---treats---type 2 diabetes mellitus	3	152	107
285	Alogliptin	Alogliptin---causes---Angioedema---causes---Sitagliptin---treats---type 2 diabetes mellitus	3	153	107
286	Alogliptin	Alogliptin---causes---Stevens-Johnson syndrome---causes---Ramipril---treats---type 2 diabetes mellitus	3	154	107
287	Alogliptin	Alogliptin---causes---Rash---causes---Irbesartan---treats---type 2 diabetes mellitus	3	155	107
288	Alogliptin	Alogliptin---causes---Headache---causes---Tolazamide---treats---type 2 diabetes mellitus	3	156	107
289	Alogliptin	Alogliptin---causes---Dermatitis---causes---Losartan---treats---type 2 diabetes mellitus	3	157	107
290	Alogliptin	Alogliptin---causes---Rash---causes---Losartan---treats---type 2 diabetes mellitus	3	158	107
291	Alogliptin	Alogliptin---causes---Angioedema---causes---Glimepiride---treats---type 2 diabetes mellitus	3	159	107
292	Alogliptin	Alogliptin---binds---CYP3A4---binds---Orlistat---treats---type 2 diabetes mellitus	3	160	107
293	Alogliptin	Alogliptin---causes---Urticaria---causes---Bromocriptine---treats---type 2 diabetes mellitus	3	161	107
294	Alogliptin	Alogliptin---causes---Dermatitis---causes---Glipizide---treats---type 2 diabetes mellitus	3	162	107
295	Alogliptin	Alogliptin---causes---Dermatitis---causes---Repaglinide---treats---type 2 diabetes mellitus	3	163	107
296	Alogliptin	Alogliptin---causes---Rash---causes---Glipizide---treats---type 2 diabetes mellitus	3	164	107
297	Alogliptin	Alogliptin---causes---Erythema multiforme---causes---Ramipril---treats---type 2 diabetes mellitus	3	165	107
298	Alogliptin	Alogliptin---causes---Rash---causes---Repaglinide---treats---type 2 diabetes mellitus	3	166	107
299	Alogliptin	Alogliptin---causes---Rash---causes---Chlorpropamide---treats---type 2 diabetes mellitus	3	167	107
300	Alogliptin	Alogliptin---causes---Hypoglycaemia---causes---Orlistat---treats---type 2 diabetes mellitus	3	168	107
301	Alogliptin	Alogliptin---causes---Urticaria---causes---Rosiglitazone---treats---type 2 diabetes mellitus	3	169	107
302	Alogliptin	Alogliptin---causes---Dermatitis---causes---Sitagliptin---treats---type 2 diabetes mellitus	3	170	107
303	Alogliptin	Alogliptin---causes---Rash---causes---Sitagliptin---treats---type 2 diabetes mellitus	3	171	107
304	Alogliptin	Alogliptin---causes---Anaphylactic shock---causes---Orlistat---treats---type 2 diabetes mellitus	3	172	107
305	Alogliptin	Alogliptin---causes---Urticaria---causes---Irbesartan---treats---type 2 diabetes mellitus	3	173	107
306	Alogliptin	Alogliptin---causes---Dermatitis---causes---Glimepiride---treats---type 2 diabetes mellitus	3	174	107
307	Alogliptin	Alogliptin---causes---Rash---causes---Tolbutamide---treats---type 2 diabetes mellitus	3	175	107
308	Alogliptin	Alogliptin---causes---Rash---causes---Glimepiride---treats---type 2 diabetes mellitus	3	176	107
309	Alogliptin	Alogliptin---causes---Urticaria---causes---Losartan---treats---type 2 diabetes mellitus	3	177	107
310	Alogliptin	Alogliptin---causes---Headache---causes---Bromocriptine---treats---type 2 diabetes mellitus	3	178	107
311	Alogliptin	Alogliptin---causes---Hypersensitivity---causes---Irbesartan---treats---type 2 diabetes mellitus	3	179	107
312	Alogliptin	Alogliptin---causes---Angioedema---causes---Gliclazide---treats---type 2 diabetes mellitus	3	180	107
313	Alogliptin	Alogliptin---causes---Hypersensitivity---causes---Losartan---treats---type 2 diabetes mellitus	3	181	107
314	Alogliptin	Alogliptin---binds---DPP4---regulates---LPL---associates---type 2 diabetes mellitus	3	182	107
315	Alogliptin	Alogliptin---causes---Urticaria---causes---Glipizide---treats---type 2 diabetes mellitus	3	183	107
316	Alogliptin	Alogliptin---causes---Headache---causes---Rosiglitazone---treats---type 2 diabetes mellitus	3	184	107
317	Alogliptin	Alogliptin---causes---Urticaria---causes---Repaglinide---treats---type 2 diabetes mellitus	3	185	107
318	Alogliptin	Alogliptin---causes---Hypersensitivity---causes---Glipizide---treats---type 2 diabetes mellitus	3	186	107
319	Alogliptin	Alogliptin---causes---Urticaria---causes---Chlorpropamide---treats---type 2 diabetes mellitus	3	187	107
320	Alogliptin	Alogliptin---causes---Hypersensitivity---causes---Repaglinide---treats---type 2 diabetes mellitus	3	188	107
321	Alogliptin	Alogliptin---causes---Headache---causes---Irbesartan---treats---type 2 diabetes mellitus	3	189	107
322	Alogliptin	Alogliptin---binds---CYP3A4---binds---Glyburide---treats---type 2 diabetes mellitus	3	190	107
323	Alogliptin	Alogliptin---causes---Hypoglycaemia---causes---Ramipril---treats---type 2 diabetes mellitus	3	191	107
324	Alogliptin	Alogliptin---causes---Urticaria---causes---Sitagliptin---treats---type 2 diabetes mellitus	3	192	107
325	Alogliptin	Alogliptin---causes---Dermatitis---causes---Metformin---treats---type 2 diabetes mellitus	3	193	107
326	Alogliptin	Alogliptin---causes---Headache---causes---Losartan---treats---type 2 diabetes mellitus	3	194	107
327	Alogliptin	Alogliptin---causes---Rash---causes---Metformin---treats---type 2 diabetes mellitus	3	195	107
328	Alogliptin	Alogliptin---causes---Hypersensitivity---causes---Sitagliptin---treats---type 2 diabetes mellitus	3	196	107
329	Alogliptin	Alogliptin---causes---Dermatitis---causes---Gliclazide---treats---type 2 diabetes mellitus	3	197	107
330	Alogliptin	Alogliptin---causes---Urticaria---causes---Tolbutamide---treats---type 2 diabetes mellitus	3	198	107
331	Alogliptin	Alogliptin---causes---Urticaria---causes---Glimepiride---treats---type 2 diabetes mellitus	3	199	107
332	Alogliptin	Alogliptin---causes---Rash---causes---Gliclazide---treats---type 2 diabetes mellitus	3	200	107
333	Alogliptin	Alogliptin---causes---Anaphylactic shock---causes---Ramipril---treats---type 2 diabetes mellitus	3	201	107
334	Alogliptin	Alogliptin---causes---Hypoglycaemia---causes---Glyburide---treats---type 2 diabetes mellitus	3	202	107
335	Alogliptin	Alogliptin---includes---Dipeptidyl Peptidase 4 Inhibitors---includes---Sitagliptin---treats---type 2 diabetes mellitus	3	203	107
336	Alogliptin	Alogliptin---causes---Headache---causes---Glipizide---treats---type 2 diabetes mellitus	3	204	107
337	Alogliptin	Alogliptin---causes---Hypersensitivity---causes---Glimepiride---treats---type 2 diabetes mellitus	3	205	107
338	Alogliptin	Alogliptin---causes---Headache---causes---Repaglinide---treats---type 2 diabetes mellitus	3	206	107
339	Alogliptin	Alogliptin---causes---Headache---causes---Chlorpropamide---treats---type 2 diabetes mellitus	3	207	107
340	Alogliptin	Alogliptin---causes---Angioedema---causes---Orlistat---treats---type 2 diabetes mellitus	3	208	107
341	Alogliptin	Alogliptin---causes---Headache---causes---Sitagliptin---treats---type 2 diabetes mellitus	3	209	107
342	Alogliptin	Alogliptin---causes---Headache---causes---Tolbutamide---treats---type 2 diabetes mellitus	3	210	107
343	Alogliptin	Alogliptin---causes---Headache---causes---Glimepiride---treats---type 2 diabetes mellitus	3	211	107
344	Alogliptin	Alogliptin---causes---Urticaria---causes---Metformin---treats---type 2 diabetes mellitus	3	212	107
345	Alogliptin	Alogliptin---causes---Urticaria---causes---Gliclazide---treats---type 2 diabetes mellitus	3	213	107
346	Alogliptin	Alogliptin---causes---Hypersensitivity---causes---Gliclazide---treats---type 2 diabetes mellitus	3	214	107
347	Alogliptin	Alogliptin---causes---Dermatitis---causes---Orlistat---treats---type 2 diabetes mellitus	3	215	107
348	Alogliptin	Alogliptin---causes---Rash---causes---Orlistat---treats---type 2 diabetes mellitus	3	216	107
349	Alogliptin	Alogliptin---causes---Angioedema---causes---Ramipril---treats---type 2 diabetes mellitus	3	217	107
350	Alogliptin	Alogliptin---causes---Headache---causes---Metformin---treats---type 2 diabetes mellitus	3	218	107
351	Alogliptin	Alogliptin---causes---Headache---causes---Gliclazide---treats---type 2 diabetes mellitus	3	219	107
352	Alogliptin	Alogliptin---causes---Angioedema---causes---Glyburide---treats---type 2 diabetes mellitus	3	220	107
353	Alogliptin	Alogliptin---causes---Urticaria---causes---Orlistat---treats---type 2 diabetes mellitus	3	221	107
354	Alogliptin	Alogliptin---causes---Dermatitis---causes---Ramipril---treats---type 2 diabetes mellitus	3	222	107
355	Alogliptin	Alogliptin---causes---Rash---causes---Ramipril---treats---type 2 diabetes mellitus	3	223	107
356	Alogliptin	Alogliptin---causes---Hypersensitivity---causes---Orlistat---treats---type 2 diabetes mellitus	3	224	107
357	Alogliptin	Alogliptin---causes---Dermatitis---causes---Glyburide---treats---type 2 diabetes mellitus	3	225	107
358	Alogliptin	Alogliptin---causes---Rash---causes---Glyburide---treats---type 2 diabetes mellitus	3	226	107
359	Alogliptin	Alogliptin---causes---Headache---causes---Orlistat---treats---type 2 diabetes mellitus	3	227	107
360	Alogliptin	Alogliptin---causes---Urticaria---causes---Ramipril---treats---type 2 diabetes mellitus	3	228	107
361	Alogliptin	Alogliptin---causes---Hypersensitivity---causes---Ramipril---treats---type 2 diabetes mellitus	3	229	107
362	Alogliptin	Alogliptin---causes---Urticaria---causes---Glyburide---treats---type 2 diabetes mellitus	3	230	107
363	Alogliptin	Alogliptin---causes---Hypersensitivity---causes---Glyburide---treats---type 2 diabetes mellitus	3	231	107
364	Alogliptin	Alogliptin---causes---Headache---causes---Ramipril---treats---type 2 diabetes mellitus	3	232	107
365	Alogliptin	Alogliptin---causes---Headache---causes---Glyburide---treats---type 2 diabetes mellitus	3	233	107
366	Chlorpropamide	Chlorpropamide---binds---ABCC8---expresses---pancreas---localizes---type 2 diabetes mellitus	3	1	166
367	Chlorpropamide	Chlorpropamide---binds---ABCC8---associates---type 1 diabetes mellitus---resembles---type 2 diabetes mellitus	3	2	166
368	Chlorpropamide	Chlorpropamide---binds---KCNJ11---expresses---pancreas---localizes---type 2 diabetes mellitus	3	3	166
369	Chlorpropamide	Chlorpropamide---binds---KCNJ11---associates---type 1 diabetes mellitus---resembles---type 2 diabetes mellitus	3	4	166
370	Chlorpropamide	Chlorpropamide---binds---ABCC8---expresses---penis---localizes---type 2 diabetes mellitus	3	5	166
371	Chlorpropamide	Chlorpropamide---binds---SLC22A6---binds---Nateglinide---treats---type 2 diabetes mellitus	3	6	166
372	Chlorpropamide	Chlorpropamide---binds---ABCC8---binds---Nateglinide---treats---type 2 diabetes mellitus	3	7	170
373	Chlorpropamide	Chlorpropamide---causes---Inappropriate antidiuretic hormone secretion---causes---Tolazamide---treats---type 2 diabetes mellitus	3	8	170
374	Chlorpropamide	Chlorpropamide---binds---PTGS1---binds---Nateglinide---treats---type 2 diabetes mellitus	3	9	170
375	Chlorpropamide	Chlorpropamide---binds---SLC22A6---expresses---nephron tubule---localizes---type 2 diabetes mellitus	3	10	170
376	Chlorpropamide	Chlorpropamide---binds---KCNJ11---binds---Nateglinide---treats---type 2 diabetes mellitus	3	11	170
377	Chlorpropamide	Chlorpropamide---binds---ABCC8---expresses---cardiovascular system---localizes---type 2 diabetes mellitus	3	12	170
378	Chlorpropamide	Chlorpropamide---resembles---Glyburide---treats---gestational diabetes---resembles---type 2 diabetes mellitus	3	13	170
379	Chlorpropamide	Chlorpropamide---binds---ABCC8---expresses---islet of Langerhans---localizes---type 2 diabetes mellitus	3	14	170
380	Chlorpropamide	Chlorpropamide---binds---PTGS1---expresses---cardiovascular system---localizes---type 2 diabetes mellitus	3	15	170
381	Chlorpropamide	Chlorpropamide---causes---Gastrointestinal disorder---causes---Miglitol---treats---type 2 diabetes mellitus	3	16	170
382	Chlorpropamide	Chlorpropamide---binds---KCNJ11---expresses---cardiovascular system---localizes---type 2 diabetes mellitus	3	17	170
383	Chlorpropamide	Chlorpropamide---binds---PTGS1---associates---hypertension---resembles---type 2 diabetes mellitus	3	18	170
384	Chlorpropamide	Chlorpropamide---binds---PTGS1---binds---Pioglitazone---treats---type 2 diabetes mellitus	3	19	171
385	Chlorpropamide	Chlorpropamide---binds---KCNJ11---expresses---islet of Langerhans---localizes---type 2 diabetes mellitus	3	20	171
386	Chlorpropamide	Chlorpropamide---binds---KCNJ11---associates---hypertension---resembles---type 2 diabetes mellitus	3	21	171
387	Chlorpropamide	Chlorpropamide---binds---ABCC8---binds---Tolazamide---treats---type 2 diabetes mellitus	3	22	171
388	Chlorpropamide	Chlorpropamide---binds---SLC22A6---binds---Losartan---treats---type 2 diabetes mellitus	3	23	171
389	Chlorpropamide	Chlorpropamide---causes---Inappropriate antidiuretic hormone secretion---causes---Glipizide---treats---type 2 diabetes mellitus	3	24	171
390	Chlorpropamide	Chlorpropamide---binds---SLC15A2---binds---Nateglinide---treats---type 2 diabetes mellitus	3	25	171
391	Chlorpropamide	Chlorpropamide---binds---SLC15A1---binds---Nateglinide---treats---type 2 diabetes mellitus	3	26	171
392	Chlorpropamide	Chlorpropamide---causes---Inappropriate antidiuretic hormone secretion---causes---Tolbutamide---treats---type 2 diabetes mellitus	3	27	171
393	Chlorpropamide	Chlorpropamide---causes---Inappropriate antidiuretic hormone secretion---causes---Glimepiride---treats---type 2 diabetes mellitus	3	28	171
394	Chlorpropamide	Chlorpropamide---binds---KCNJ11---binds---Tolazamide---treats---type 2 diabetes mellitus	3	29	171
395	Chlorpropamide	Chlorpropamide---binds---SLC22A6---binds---Tolbutamide---treats---type 2 diabetes mellitus	3	30	171
396	Chlorpropamide	Chlorpropamide---binds---KCNJ11---interacts---ABCC8---associates---type 2 diabetes mellitus	3	31	171
397	Chlorpropamide	Chlorpropamide---binds---ABCC8---interacts---KCNJ11---associates---type 2 diabetes mellitus	3	31	171
398	Chlorpropamide	Chlorpropamide---binds---SLC22A6---downregulates---liver---localizes---type 2 diabetes mellitus	3	33	171
399	Chlorpropamide	Chlorpropamide---causes---Digestion impaired---causes---Tolazamide---treats---type 2 diabetes mellitus	3	34	171
400	Chlorpropamide	Chlorpropamide---binds---PTGS1---expresses---endothelium---localizes---type 2 diabetes mellitus	3	35	172
401	Chlorpropamide	Chlorpropamide---binds---PTGS1---binds---Rosiglitazone---treats---type 2 diabetes mellitus	3	36	172
402	Chlorpropamide	Chlorpropamide---causes---Thrombocytopenia---causes---Acarbose---treats---type 2 diabetes mellitus	3	37	172
403	Chlorpropamide	Chlorpropamide---causes---Jaundice cholestatic---causes---Tolazamide---treats---type 2 diabetes mellitus	3	38	172
404	Chlorpropamide	Chlorpropamide---causes---Gastrointestinal disorder---causes---Acarbose---treats---type 2 diabetes mellitus	3	39	172
405	Chlorpropamide	Chlorpropamide---binds---ABCC8---binds---Glipizide---treats---type 2 diabetes mellitus	3	40	172
406	Chlorpropamide	Chlorpropamide---binds---PTGS1---binds---Irbesartan---treats---type 2 diabetes mellitus	3	41	172
407	Chlorpropamide	Chlorpropamide---binds---ABCC8---binds---Repaglinide---treats---type 2 diabetes mellitus	3	42	172
408	Chlorpropamide	Chlorpropamide---resembles---Tolazamide---binds---ABCC8---associates---type 2 diabetes mellitus	3	43	172
409	Chlorpropamide	Chlorpropamide---binds---SLC15A2---expresses---nephron tubule---localizes---type 2 diabetes mellitus	3	44	172
410	Chlorpropamide	Chlorpropamide---causes---Rash---causes---Miglitol---treats---type 2 diabetes mellitus	3	45	173
411	Chlorpropamide	Chlorpropamide---binds---ABCC8---binds---Tolbutamide---treats---type 2 diabetes mellitus	3	46	173
412	Chlorpropamide	Chlorpropamide---binds---ABCC8---binds---Glimepiride---treats---type 2 diabetes mellitus	3	47	173
413	Chlorpropamide	Chlorpropamide---binds---SLC15A1---expresses---nephron tubule---localizes---type 2 diabetes mellitus	3	48	173
414	Chlorpropamide	Chlorpropamide---binds---KCNJ11---binds---Glipizide---treats---type 2 diabetes mellitus	3	49	173
415	Chlorpropamide	Chlorpropamide---causes---Diarrhoea---causes---Miglitol---treats---type 2 diabetes mellitus	3	50	173
416	Chlorpropamide	Chlorpropamide---binds---KCNJ11---binds---Repaglinide---treats---type 2 diabetes mellitus	3	51	173
417	Chlorpropamide	Chlorpropamide---resembles---Tolazamide---binds---KCNJ11---associates---type 2 diabetes mellitus	3	52	173
418	Chlorpropamide	Chlorpropamide---binds---CYP2C9---binds---Nateglinide---treats---type 2 diabetes mellitus	3	53	173
419	Chlorpropamide	Chlorpropamide---binds---ABCC8---downregulates---liver---localizes---type 2 diabetes mellitus	3	54	173
420	Chlorpropamide	Chlorpropamide---causes---Alcohol intolerance---causes---Tolazamide---treats---type 2 diabetes mellitus	3	55	173
421	Chlorpropamide	Chlorpropamide---binds---PTGS1---expresses---artery---localizes---type 2 diabetes mellitus	3	56	173
422	Chlorpropamide	Chlorpropamide---resembles---Glipizide---resembles---Tolazamide---treats---type 2 diabetes mellitus	3	57	174
423	Chlorpropamide	Chlorpropamide---resembles---Tolazamide---resembles---Glipizide---treats---type 2 diabetes mellitus	3	57	174
424	Chlorpropamide	Chlorpropamide---binds---PTGS1---downregulates---liver---localizes---type 2 diabetes mellitus	3	59	174
425	Chlorpropamide	Chlorpropamide---causes---Digestion impaired---causes---Glipizide---treats---type 2 diabetes mellitus	3	60	174
426	Chlorpropamide	Chlorpropamide---binds---KCNJ11---binds---Tolbutamide---treats---type 2 diabetes mellitus	3	61	174
427	Chlorpropamide	Chlorpropamide---binds---KCNJ11---binds---Glimepiride---treats---type 2 diabetes mellitus	3	62	174
428	Chlorpropamide	Chlorpropamide---binds---SLC22A6---expresses---cortex of kidney---localizes---type 2 diabetes mellitus	3	63	174
429	Chlorpropamide	Chlorpropamide---causes---Jaundice cholestatic---causes---Irbesartan---treats---type 2 diabetes mellitus	3	64	174
430	Chlorpropamide	Chlorpropamide---binds---ABCB1---expresses---pancreas---localizes---type 2 diabetes mellitus	3	65	175
431	Chlorpropamide	Chlorpropamide---causes---Drug interaction---causes---Valsartan---treats---type 2 diabetes mellitus	3	66	175
432	Chlorpropamide	Chlorpropamide---causes---Aplastic anaemia---causes---Tolazamide---treats---type 2 diabetes mellitus	3	67	175
433	Chlorpropamide	Chlorpropamide---causes---Erythema multiforme---causes---Nateglinide---treats---type 2 diabetes mellitus	3	68	175
434	Chlorpropamide	Chlorpropamide---binds---ABCC8---binds---Gliclazide---treats---type 2 diabetes mellitus	3	69	175
435	Chlorpropamide	Chlorpropamide---causes---Jaundice cholestatic---causes---Losartan---treats---type 2 diabetes mellitus	3	70	175
436	Chlorpropamide	Chlorpropamide---binds---CYP2C9---expresses---cardiovascular system---localizes---type 2 diabetes mellitus	3	71	175
437	Chlorpropamide	Chlorpropamide---binds---CYP2C9---binds---Valsartan---treats---type 2 diabetes mellitus	3	72	175
438	Chlorpropamide	Chlorpropamide---resembles---Tolbutamide---resembles---Tolazamide---treats---type 2 diabetes mellitus	3	73	175
439	Chlorpropamide	Chlorpropamide---resembles---Tolazamide---resembles---Tolbutamide---treats---type 2 diabetes mellitus	3	73	175
440	Chlorpropamide	Chlorpropamide---causes---Inappropriate antidiuretic hormone secretion---causes---Ramipril---treats---type 2 diabetes mellitus	3	75	175
441	Chlorpropamide	Chlorpropamide---causes---Digestion impaired---causes---Tolbutamide---treats---type 2 diabetes mellitus	3	76	175
442	Chlorpropamide	Chlorpropamide---causes---Jaundice cholestatic---causes---Glipizide---treats---type 2 diabetes mellitus	3	77	175
443	Chlorpropamide	Chlorpropamide---resembles---Probenecid---resembles---Tolbutamide---treats---type 2 diabetes mellitus	3	78	175
444	Chlorpropamide	Chlorpropamide---binds---ABCC8---expresses---kidney---localizes---type 2 diabetes mellitus	3	79	175
445	Chlorpropamide	Chlorpropamide---causes---Gastrointestinal disorder---causes---Linagliptin---treats---type 2 diabetes mellitus	3	80	175
446	Chlorpropamide	Chlorpropamide---resembles---Glipizide---binds---ABCC8---associates---type 2 diabetes mellitus	3	81	175
447	Chlorpropamide	Chlorpropamide---causes---Inappropriate antidiuretic hormone secretion---causes---Glyburide---treats---type 2 diabetes mellitus	3	82	175
448	Chlorpropamide	Chlorpropamide---binds---SLC15A2---expresses---retina---localizes---type 2 diabetes mellitus	3	83	175
449	Chlorpropamide	Chlorpropamide---causes---Gastrointestinal disorder---causes---Nateglinide---treats---type 2 diabetes mellitus	3	84	175
450	Chlorpropamide	Chlorpropamide---binds---KCNJ11---binds---Gliclazide---treats---type 2 diabetes mellitus	3	85	175
451	Chlorpropamide	Chlorpropamide---binds---CYP2C9---binds---Pioglitazone---treats---type 2 diabetes mellitus	3	86	175
452	Chlorpropamide	Chlorpropamide---resembles---Sulfacetamide---resembles---Tolazamide---treats---type 2 diabetes mellitus	3	87	175
453	Chlorpropamide	Chlorpropamide---binds---SLC22A6---binds---Glyburide---treats---type 2 diabetes mellitus	3	88	175
454	Chlorpropamide	Chlorpropamide---binds---SLC22A6---upregulates---cortex of kidney---localizes---type 2 diabetes mellitus	3	89	175
455	Chlorpropamide	Chlorpropamide---causes---Jaundice cholestatic---causes---Tolbutamide---treats---type 2 diabetes mellitus	3	90	175
456	Chlorpropamide	Chlorpropamide---causes---Hyponatraemia---causes---Valsartan---treats---type 2 diabetes mellitus	3	91	175
457	Chlorpropamide	Chlorpropamide---binds---PTGS1---expresses---kidney---localizes---type 2 diabetes mellitus	3	92	175
458	Chlorpropamide	Chlorpropamide---binds---SLC15A1---expresses---liver---localizes---type 2 diabetes mellitus	3	93	175
459	Chlorpropamide	Chlorpropamide---causes---Vomiting---causes---Acarbose---treats---type 2 diabetes mellitus	3	94	175
460	Chlorpropamide	Chlorpropamide---causes---Hypoglycaemia---causes---Linagliptin---treats---type 2 diabetes mellitus	3	95	175
461	Chlorpropamide	Chlorpropamide---resembles---Tolbutamide---binds---ABCC8---associates---type 2 diabetes mellitus	3	96	175
462	Chlorpropamide	Chlorpropamide---resembles---Glimepiride---binds---ABCC8---associates---type 2 diabetes mellitus	3	97	175
463	Chlorpropamide	Chlorpropamide---causes---Nausea---causes---Miglitol---treats---type 2 diabetes mellitus	3	98	175
464	Chlorpropamide	Chlorpropamide---causes---Hypoglycaemia---causes---Nateglinide---treats---type 2 diabetes mellitus	3	99	175
465	Chlorpropamide	Chlorpropamide---resembles---Gliclazide---resembles---Tolazamide---treats---type 2 diabetes mellitus	3	100	175
466	Chlorpropamide	Chlorpropamide---resembles---Tolazamide---resembles---Gliclazide---treats---type 2 diabetes mellitus	3	100	175
467	Chlorpropamide	Chlorpropamide---causes---Digestion impaired---causes---Gliclazide---treats---type 2 diabetes mellitus	3	102	175
468	Chlorpropamide	Chlorpropamide---resembles---Glipizide---binds---KCNJ11---associates---type 2 diabetes mellitus	3	103	175
469	Chlorpropamide	Chlorpropamide---binds---SLC15A2---binds---Tolbutamide---treats---type 2 diabetes mellitus	3	104	175
470	Chlorpropamide	Chlorpropamide---binds---PTGS1---expresses---adipose tissue---localizes---type 2 diabetes mellitus	3	105	175
471	Chlorpropamide	Chlorpropamide---causes---Alcohol intolerance---causes---Glipizide---treats---type 2 diabetes mellitus	3	106	175
472	Chlorpropamide	Chlorpropamide---causes---Rash---causes---Acarbose---treats---type 2 diabetes mellitus	3	107	175
473	Chlorpropamide	Chlorpropamide---resembles---Probenecid---binds---ABCC2---associates---type 2 diabetes mellitus	3	108	175
474	Chlorpropamide	Chlorpropamide---binds---CYP2C19---binds---Pioglitazone---treats---type 2 diabetes mellitus	3	109	175
475	Chlorpropamide	Chlorpropamide---causes---Thrombocytopenia---causes---Valsartan---treats---type 2 diabetes mellitus	3	110	175
476	Chlorpropamide	Chlorpropamide---causes---Aplastic anaemia---causes---Irbesartan---treats---type 2 diabetes mellitus	3	111	175
477	Chlorpropamide	Chlorpropamide---causes---Diarrhoea---causes---Acarbose---treats---type 2 diabetes mellitus	3	112	175
478	Chlorpropamide	Chlorpropamide---binds---SLC15A2---downregulates---liver---localizes---type 2 diabetes mellitus	3	113	175
479	Chlorpropamide	Chlorpropamide---binds---SLC15A1---binds---Tolbutamide---treats---type 2 diabetes mellitus	3	114	175
480	Chlorpropamide	Chlorpropamide---causes---Gastrointestinal disorder---causes---Valsartan---treats---type 2 diabetes mellitus	3	115	175
481	Chlorpropamide	Chlorpropamide---causes---Dyspepsia---causes---Acarbose---treats---type 2 diabetes mellitus	3	116	175
482	Chlorpropamide	Chlorpropamide---causes---Aplastic anaemia---causes---Losartan---treats---type 2 diabetes mellitus	3	117	175
483	Chlorpropamide	Chlorpropamide---causes---Photosensitivity reaction---causes---Valsartan---treats---type 2 diabetes mellitus	3	118	175
484	Chlorpropamide	Chlorpropamide---causes---Jaundice cholestatic---causes---Gliclazide---treats---type 2 diabetes mellitus	3	119	175
485	Chlorpropamide	Chlorpropamide---resembles---Tolbutamide---binds---KCNJ11---associates---type 2 diabetes mellitus	3	120	175
486	Chlorpropamide	Chlorpropamide---resembles---Glimepiride---binds---KCNJ11---associates---type 2 diabetes mellitus	3	121	175
487	Chlorpropamide	Chlorpropamide---causes---Alcohol intolerance---causes---Tolbutamide---treats---type 2 diabetes mellitus	3	122	175
488	Chlorpropamide	Chlorpropamide---causes---Alcohol intolerance---causes---Glimepiride---treats---type 2 diabetes mellitus	3	123	175
489	Chlorpropamide	Chlorpropamide---causes---Aplastic anaemia---causes---Glipizide---treats---type 2 diabetes mellitus	3	124	175
490	Chlorpropamide	Chlorpropamide---causes---Hyponatraemia---causes---Tolazamide---treats---type 2 diabetes mellitus	3	125	175
491	Chlorpropamide	Chlorpropamide---binds---SLC15A1---upregulates---liver---localizes---type 2 diabetes mellitus	3	126	175
492	Chlorpropamide	Chlorpropamide---resembles---Gliclazide---binds---ABCC8---associates---type 2 diabetes mellitus	3	127	175
493	Chlorpropamide	Chlorpropamide---causes---Gastrointestinal disorder---causes---Pioglitazone---treats---type 2 diabetes mellitus	3	128	175
494	Chlorpropamide	Chlorpropamide---binds---PTGS1---downregulates---adipose tissue---localizes---type 2 diabetes mellitus	3	129	175
495	Chlorpropamide	Chlorpropamide---resembles---Glipizide---resembles---Tolbutamide---treats---type 2 diabetes mellitus	3	130	175
496	Chlorpropamide	Chlorpropamide---resembles---Tolbutamide---resembles---Glipizide---treats---type 2 diabetes mellitus	3	130	175
497	Chlorpropamide	Chlorpropamide---resembles---Glipizide---resembles---Glimepiride---treats---type 2 diabetes mellitus	3	132	175
498	Chlorpropamide	Chlorpropamide---resembles---Glimepiride---resembles---Glipizide---treats---type 2 diabetes mellitus	3	132	175
499	Chlorpropamide	Chlorpropamide---causes---Urticaria---causes---Acarbose---treats---type 2 diabetes mellitus	3	134	175
500	Chlorpropamide	Chlorpropamide---causes---Agranulocytosis---causes---Tolazamide---treats---type 2 diabetes mellitus	3	135	175
501	Chlorpropamide	Chlorpropamide---binds---ABCC8---binds---Glyburide---treats---type 2 diabetes mellitus	3	136	175
502	Chlorpropamide	Chlorpropamide---causes---Aplastic anaemia---causes---Tolbutamide---treats---type 2 diabetes mellitus	3	137	175
503	Chlorpropamide	Chlorpropamide---causes---Aplastic anaemia---causes---Glimepiride---treats---type 2 diabetes mellitus	3	138	175
504	Chlorpropamide	Chlorpropamide---causes---Anorexia---causes---Valsartan---treats---type 2 diabetes mellitus	3	139	175
505	Chlorpropamide	Chlorpropamide---causes---Decreased appetite---causes---Valsartan---treats---type 2 diabetes mellitus	3	140	175
506	Chlorpropamide	Chlorpropamide---causes---Hypoglycaemia---causes---Pioglitazone---treats---type 2 diabetes mellitus	3	141	175
507	Chlorpropamide	Chlorpropamide---binds---CYP2C9---binds---Rosiglitazone---treats---type 2 diabetes mellitus	3	142	175
508	Chlorpropamide	Chlorpropamide---causes---Thrombocytopenia---causes---Tolazamide---treats---type 2 diabetes mellitus	3	143	175
509	Chlorpropamide	Chlorpropamide---causes---Eruption---causes---Tolazamide---treats---type 2 diabetes mellitus	3	144	175
510	Chlorpropamide	Chlorpropamide---causes---Drug interaction---causes---Irbesartan---treats---type 2 diabetes mellitus	3	145	175
511	Chlorpropamide	Chlorpropamide---binds---PTGS1---downregulates---cortex of kidney---localizes---type 2 diabetes mellitus	3	146	175
512	Chlorpropamide	Chlorpropamide---resembles---Gliclazide---binds---KCNJ11---associates---type 2 diabetes mellitus	3	147	175
513	Chlorpropamide	Chlorpropamide---causes---Gastrointestinal disorder---causes---Tolazamide---treats---type 2 diabetes mellitus	3	148	175
514	Chlorpropamide	Chlorpropamide---binds---SLC15A2---expresses---kidney---localizes---type 2 diabetes mellitus	3	149	175
515	Chlorpropamide	Chlorpropamide---resembles---Glimepiride---resembles---Tolbutamide---treats---type 2 diabetes mellitus	3	150	175
516	Chlorpropamide	Chlorpropamide---resembles---Tolbutamide---resembles---Glimepiride---treats---type 2 diabetes mellitus	3	150	175
517	Chlorpropamide	Chlorpropamide---causes---Haemolytic anaemia---causes---Tolazamide---treats---type 2 diabetes mellitus	3	152	175
518	Chlorpropamide	Chlorpropamide---causes---Alcohol intolerance---causes---Gliclazide---treats---type 2 diabetes mellitus	3	153	175
519	Chlorpropamide	Chlorpropamide---causes---Dizziness---causes---Nateglinide---treats---type 2 diabetes mellitus	3	154	175
520	Chlorpropamide	Chlorpropamide---causes---Photosensitivity reaction---causes---Tolazamide---treats---type 2 diabetes mellitus	3	155	175
521	Chlorpropamide	Chlorpropamide---binds---CYP2C9---binds---Irbesartan---treats---type 2 diabetes mellitus	3	156	175
522	Chlorpropamide	Chlorpropamide---binds---SLC15A1---expresses---kidney---localizes---type 2 diabetes mellitus	3	157	175
523	Chlorpropamide	Chlorpropamide---binds---ABCB1---binds---Linagliptin---treats---type 2 diabetes mellitus	3	158	175
524	Chlorpropamide	Chlorpropamide---binds---CYP2C9---binds---Losartan---treats---type 2 diabetes mellitus	3	159	175
525	Chlorpropamide	Chlorpropamide---resembles---Gliclazide---resembles---Glipizide---treats---type 2 diabetes mellitus	3	160	175
526	Chlorpropamide	Chlorpropamide---resembles---Glipizide---resembles---Gliclazide---treats---type 2 diabetes mellitus	3	160	175
527	Chlorpropamide	Chlorpropamide---binds---KCNJ11---binds---Glyburide---treats---type 2 diabetes mellitus	3	162	175
528	Chlorpropamide	Chlorpropamide---causes---Eosinophilia---causes---Losartan---treats---type 2 diabetes mellitus	3	163	175
529	Chlorpropamide	Chlorpropamide---causes---Vomiting---causes---Nateglinide---treats---type 2 diabetes mellitus	3	164	175
530	Chlorpropamide	Chlorpropamide---binds---CYP2C9---expresses---liver---localizes---type 2 diabetes mellitus	3	165	175
531	Chlorpropamide	Chlorpropamide---causes---Hypoglycaemia---causes---Tolazamide---treats---type 2 diabetes mellitus	3	166	175
532	Chlorpropamide	Chlorpropamide---resembles---Sulfacetamide---resembles---Tolbutamide---treats---type 2 diabetes mellitus	3	167	175
533	Chlorpropamide	Chlorpropamide---binds---CYP2C9---binds---Glipizide---treats---type 2 diabetes mellitus	3	168	175
534	Chlorpropamide	Chlorpropamide---causes---Erythema multiforme---causes---Rosiglitazone---treats---type 2 diabetes mellitus	3	169	175
535	Chlorpropamide	Chlorpropamide---causes---Fluid retention---causes---Pioglitazone---treats---type 2 diabetes mellitus	3	170	175
536	Chlorpropamide	Chlorpropamide---causes---Digestion impaired---causes---Ramipril---treats---type 2 diabetes mellitus	3	171	175
537	Chlorpropamide	Chlorpropamide---binds---CYP2C19---binds---Rosiglitazone---treats---type 2 diabetes mellitus	3	172	175
538	Chlorpropamide	Chlorpropamide---causes---Pancytopenia---causes---Tolazamide---treats---type 2 diabetes mellitus	3	173	175
539	Chlorpropamide	Chlorpropamide---causes---Rash---causes---Linagliptin---treats---type 2 diabetes mellitus	3	174	175
540	Chlorpropamide	Chlorpropamide---causes---Porphyria cutanea tarda---causes---Tolazamide---treats---type 2 diabetes mellitus	3	175	175
541	Chlorpropamide	Chlorpropamide---causes---Nausea---causes---Acarbose---treats---type 2 diabetes mellitus	3	176	175
542	Chlorpropamide	Chlorpropamide---causes---Hyponatraemia---causes---Irbesartan---treats---type 2 diabetes mellitus	3	177	175
543	Chlorpropamide	Chlorpropamide---causes---Rash---causes---Nateglinide---treats---type 2 diabetes mellitus	3	178	175
544	Chlorpropamide	Chlorpropamide---causes---Diarrhoea---causes---Linagliptin---treats---type 2 diabetes mellitus	3	179	175
545	Chlorpropamide	Chlorpropamide---resembles---Glyburide---resembles---Tolazamide---treats---type 2 diabetes mellitus	3	180	175
546	Chlorpropamide	Chlorpropamide---resembles---Tolazamide---resembles---Glyburide---treats---type 2 diabetes mellitus	3	180	175
547	Chlorpropamide	Chlorpropamide---binds---SLC15A2---expresses---cortex of kidney---localizes---type 2 diabetes mellitus	3	182	175
548	Chlorpropamide	Chlorpropamide---causes---Hyponatraemia---causes---Losartan---treats---type 2 diabetes mellitus	3	183	175
549	Chlorpropamide	Chlorpropamide---resembles---Gliclazide---resembles---Tolbutamide---treats---type 2 diabetes mellitus	3	184	175
550	Chlorpropamide	Chlorpropamide---resembles---Tolbutamide---resembles---Gliclazide---treats---type 2 diabetes mellitus	3	184	175
551	Chlorpropamide	Chlorpropamide---resembles---Gliclazide---resembles---Glimepiride---treats---type 2 diabetes mellitus	3	186	175
552	Chlorpropamide	Chlorpropamide---resembles---Glimepiride---resembles---Gliclazide---treats---type 2 diabetes mellitus	3	186	175
553	Chlorpropamide	Chlorpropamide---causes---Digestion impaired---causes---Glyburide---treats---type 2 diabetes mellitus	3	188	175
554	Chlorpropamide	Chlorpropamide---causes---Gastrointestinal disorder---causes---Bromocriptine---treats---type 2 diabetes mellitus	3	189	175
555	Chlorpropamide	Chlorpropamide---causes---Erythema multiforme---causes---Losartan---treats---type 2 diabetes mellitus	3	190	175
556	Chlorpropamide	Chlorpropamide---causes---Dizziness---causes---Valsartan---treats---type 2 diabetes mellitus	3	191	175
557	Chlorpropamide	Chlorpropamide---binds---CYP2C19---binds---Losartan---treats---type 2 diabetes mellitus	3	192	175
558	Chlorpropamide	Chlorpropamide---causes---Diarrhoea---causes---Nateglinide---treats---type 2 diabetes mellitus	3	193	175
559	Chlorpropamide	Chlorpropamide---binds---CYP2C9---binds---Tolbutamide---treats---type 2 diabetes mellitus	3	194	175
560	Chlorpropamide	Chlorpropamide---binds---CYP2C9---binds---Glimepiride---treats---type 2 diabetes mellitus	3	195	175
561	Chlorpropamide	Chlorpropamide---causes---Dyspepsia---causes---Nateglinide---treats---type 2 diabetes mellitus	3	196	176
562	Chlorpropamide	Chlorpropamide---binds---CYP2C19---associates---coronary artery disease---resembles---type 2 diabetes mellitus	3	197	176
563	Chlorpropamide	Chlorpropamide---causes---Agranulocytosis---causes---Irbesartan---treats---type 2 diabetes mellitus	3	198	176
564	Chlorpropamide	Chlorpropamide---causes---Thrombocytopenia---causes---Rosiglitazone---treats---type 2 diabetes mellitus	3	199	176
565	Chlorpropamide	Chlorpropamide---causes---Jaundice cholestatic---causes---Ramipril---treats---type 2 diabetes mellitus	3	200	176
566	Chlorpropamide	Chlorpropamide---causes---Hyponatraemia---causes---Glipizide---treats---type 2 diabetes mellitus	3	201	176
567	Chlorpropamide	Chlorpropamide---causes---Eosinophilia---causes---Glimepiride---treats---type 2 diabetes mellitus	3	202	176
568	Chlorpropamide	Chlorpropamide---causes---Gastrointestinal disorder---causes---Rosiglitazone---treats---type 2 diabetes mellitus	3	203	176
569	Chlorpropamide	Chlorpropamide---binds---SLC15A2---downregulates---adipose tissue---localizes---type 2 diabetes mellitus	3	204	176
570	Chlorpropamide	Chlorpropamide---binds---CYP2C19---expresses---liver---localizes---type 2 diabetes mellitus	3	205	176
571	Chlorpropamide	Chlorpropamide---causes---Agranulocytosis---causes---Losartan---treats---type 2 diabetes mellitus	3	206	176
572	Chlorpropamide	Chlorpropamide---causes---Erythema multiforme---causes---Repaglinide---treats---type 2 diabetes mellitus	3	207	176
573	Chlorpropamide	Chlorpropamide---binds---ABCB1---expresses---cardiovascular system---localizes---type 2 diabetes mellitus	3	208	176
574	Chlorpropamide	Chlorpropamide---causes---Porphyria non-acute---causes---Tolazamide---treats---type 2 diabetes mellitus	3	209	176
575	Chlorpropamide	Chlorpropamide---causes---Vomiting---causes---Valsartan---treats---type 2 diabetes mellitus	3	210	176
576	Chlorpropamide	Chlorpropamide---causes---Dermatitis exfoliative---causes---Losartan---treats---type 2 diabetes mellitus	3	211	176
577	Chlorpropamide	Chlorpropamide---resembles---Sulfacetamide---resembles---Gliclazide---treats---type 2 diabetes mellitus	3	212	176
578	Chlorpropamide	Chlorpropamide---causes---Thrombocytopenia---causes---Irbesartan---treats---type 2 diabetes mellitus	3	213	176
579	Chlorpropamide	Chlorpropamide---causes---Hypoglycaemia---causes---Bromocriptine---treats---type 2 diabetes mellitus	3	214	176
580	Chlorpropamide	Chlorpropamide---causes---Dizziness---causes---Pioglitazone---treats---type 2 diabetes mellitus	3	215	176
581	Chlorpropamide	Chlorpropamide---causes---Jaundice cholestatic---causes---Glyburide---treats---type 2 diabetes mellitus	3	216	176
582	Chlorpropamide	Chlorpropamide---causes---Gastrointestinal disorder---causes---Irbesartan---treats---type 2 diabetes mellitus	3	217	176
583	Chlorpropamide	Chlorpropamide---causes---Leukopenia---causes---Tolazamide---treats---type 2 diabetes mellitus	3	218	176
584	Chlorpropamide	Chlorpropamide---causes---Agranulocytosis---causes---Glipizide---treats---type 2 diabetes mellitus	3	219	176
585	Chlorpropamide	Chlorpropamide---binds---CYP2C9---upregulates---liver---localizes---type 2 diabetes mellitus	3	220	176
586	Chlorpropamide	Chlorpropamide---causes---Haemolytic anaemia---causes---Irbesartan---treats---type 2 diabetes mellitus	3	221	176
587	Chlorpropamide	Chlorpropamide---causes---Thrombocytopenia---causes---Losartan---treats---type 2 diabetes mellitus	3	222	176
588	Chlorpropamide	Chlorpropamide---causes---Urticaria---causes---Linagliptin---treats---type 2 diabetes mellitus	3	223	176
589	Chlorpropamide	Chlorpropamide---causes---Erythema multiforme---causes---Sitagliptin---treats---type 2 diabetes mellitus	3	224	176
590	Chlorpropamide	Chlorpropamide---binds---ABCB1---expresses---islet of Langerhans---localizes---type 2 diabetes mellitus	3	225	176
591	Chlorpropamide	Chlorpropamide---causes---Photosensitivity reaction---causes---Irbesartan---treats---type 2 diabetes mellitus	3	226	176
592	Chlorpropamide	Chlorpropamide---binds---SLC15A2---binds---Ramipril---treats---type 2 diabetes mellitus	3	227	176
593	Chlorpropamide	Chlorpropamide---causes---Haemolytic anaemia---causes---Losartan---treats---type 2 diabetes mellitus	3	228	176
594	Chlorpropamide	Chlorpropamide---causes---Urticaria---causes---Nateglinide---treats---type 2 diabetes mellitus	3	229	176
595	Chlorpropamide	Chlorpropamide---causes---Hypoglycaemia---causes---Rosiglitazone---treats---type 2 diabetes mellitus	3	230	176
596	Chlorpropamide	Chlorpropamide---causes---Photosensitivity reaction---causes---Losartan---treats---type 2 diabetes mellitus	3	231	176
597	Chlorpropamide	Chlorpropamide---resembles---Glyburide---binds---ABCC8---associates---type 2 diabetes mellitus	3	232	176
598	Chlorpropamide	Chlorpropamide---causes---Hyponatraemia---causes---Tolbutamide---treats---type 2 diabetes mellitus	3	233	176
599	Chlorpropamide	Chlorpropamide---causes---Hyponatraemia---causes---Glimepiride---treats---type 2 diabetes mellitus	3	234	176
600	Chlorpropamide	Chlorpropamide---causes---Pruritus---causes---Nateglinide---treats---type 2 diabetes mellitus	3	235	176
601	Chlorpropamide	Chlorpropamide---causes---Rash---causes---Valsartan---treats---type 2 diabetes mellitus	3	236	176
602	Chlorpropamide	Chlorpropamide---causes---Erythema multiforme---causes---Glimepiride---treats---type 2 diabetes mellitus	3	237	176
603	Chlorpropamide	Chlorpropamide---causes---Thrombocytopenia---causes---Glipizide---treats---type 2 diabetes mellitus	3	238	176
604	Chlorpropamide	Chlorpropamide---causes---Eruption---causes---Glipizide---treats---type 2 diabetes mellitus	3	239	176
605	Chlorpropamide	Chlorpropamide---binds---SLC15A1---binds---Ramipril---treats---type 2 diabetes mellitus	3	240	176
606	Chlorpropamide	Chlorpropamide---binds---CYP2C19---binds---Tolbutamide---treats---type 2 diabetes mellitus	3	241	176
607	Chlorpropamide	Chlorpropamide---causes---Thrombocytopenia---causes---Repaglinide---treats---type 2 diabetes mellitus	3	242	176
608	Chlorpropamide	Chlorpropamide---causes---Anorexia---causes---Bromocriptine---treats---type 2 diabetes mellitus	3	243	176
609	Chlorpropamide	Chlorpropamide---causes---Gastrointestinal disorder---causes---Glipizide---treats---type 2 diabetes mellitus	3	244	176
610	Chlorpropamide	Chlorpropamide---causes---Decreased appetite---causes---Bromocriptine---treats---type 2 diabetes mellitus	3	245	176
611	Chlorpropamide	Chlorpropamide---causes---Gastrointestinal disorder---causes---Repaglinide---treats---type 2 diabetes mellitus	3	246	176
612	Chlorpropamide	Chlorpropamide---causes---Haemolytic anaemia---causes---Glipizide---treats---type 2 diabetes mellitus	3	247	176
613	Chlorpropamide	Chlorpropamide---binds---SLC15A2---binds---Glyburide---treats---type 2 diabetes mellitus	3	248	176
614	Chlorpropamide	Chlorpropamide---causes---Diarrhoea---causes---Valsartan---treats---type 2 diabetes mellitus	3	249	176
615	Chlorpropamide	Chlorpropamide---binds---SLC15A2---upregulates---cortex of kidney---localizes---type 2 diabetes mellitus	3	250	176
616	Chlorpropamide	Chlorpropamide---causes---Haemolytic anaemia---causes---Repaglinide---treats---type 2 diabetes mellitus	3	251	176
617	Chlorpropamide	Chlorpropamide---binds---CYP2C9---binds---Gliclazide---treats---type 2 diabetes mellitus	3	252	176
618	Chlorpropamide	Chlorpropamide---causes---Photosensitivity reaction---causes---Glipizide---treats---type 2 diabetes mellitus	3	253	176
619	Chlorpropamide	Chlorpropamide---causes---Dyspepsia---causes---Valsartan---treats---type 2 diabetes mellitus	3	254	176
620	Chlorpropamide	Chlorpropamide---causes---Agranulocytosis---causes---Tolbutamide---treats---type 2 diabetes mellitus	3	255	176
621	Chlorpropamide	Chlorpropamide---causes---Agranulocytosis---causes---Glimepiride---treats---type 2 diabetes mellitus	3	256	176
622	Chlorpropamide	Chlorpropamide---causes---Dizziness---causes---Tolazamide---treats---type 2 diabetes mellitus	3	257	176
623	Chlorpropamide	Chlorpropamide---causes---Hypoglycaemia---causes---Losartan---treats---type 2 diabetes mellitus	3	258	176
624	Chlorpropamide	Chlorpropamide---binds---SLC15A1---binds---Glyburide---treats---type 2 diabetes mellitus	3	259	176
625	Chlorpropamide	Chlorpropamide---binds---SLC15A1---upregulates---cortex of kidney---localizes---type 2 diabetes mellitus	3	260	176
626	Chlorpropamide	Chlorpropamide---causes---Gastrointestinal disorder---causes---Sitagliptin---treats---type 2 diabetes mellitus	3	261	176
627	Chlorpropamide	Chlorpropamide---causes---Headache---causes---Linagliptin---treats---type 2 diabetes mellitus	3	262	176
628	Chlorpropamide	Chlorpropamide---binds---CYP2C19---upregulates---liver---localizes---type 2 diabetes mellitus	3	263	176
629	Chlorpropamide	Chlorpropamide---resembles---Probenecid---binds---CYP3A4---associates---type 2 diabetes mellitus	3	264	176
630	Chlorpropamide	Chlorpropamide---causes---Thrombocytopenia---causes---Tolbutamide---treats---type 2 diabetes mellitus	3	265	176
631	Chlorpropamide	Chlorpropamide---causes---Eruption---causes---Tolbutamide---treats---type 2 diabetes mellitus	3	266	176
632	Chlorpropamide	Chlorpropamide---causes---Thrombocytopenia---causes---Glimepiride---treats---type 2 diabetes mellitus	3	267	176
633	Chlorpropamide	Chlorpropamide---causes---Eruption---causes---Glimepiride---treats---type 2 diabetes mellitus	3	268	176
634	Chlorpropamide	Chlorpropamide---resembles---Glyburide---binds---KCNJ11---associates---type 2 diabetes mellitus	3	269	176
635	Chlorpropamide	Chlorpropamide---causes---Hypoglycaemia---causes---Glipizide---treats---type 2 diabetes mellitus	3	270	176
636	Chlorpropamide	Chlorpropamide---causes---Anorexia---causes---Irbesartan---treats---type 2 diabetes mellitus	3	271	176
637	Chlorpropamide	Chlorpropamide---causes---Hypoglycaemia---causes---Repaglinide---treats---type 2 diabetes mellitus	3	272	176
638	Chlorpropamide	Chlorpropamide---causes---Diarrhoea---causes---Pioglitazone---treats---type 2 diabetes mellitus	3	273	176
639	Chlorpropamide	Chlorpropamide---causes---Gastrointestinal disorder---causes---Tolbutamide---treats---type 2 diabetes mellitus	3	274	176
640	Chlorpropamide	Chlorpropamide---causes---Gastrointestinal disorder---causes---Glimepiride---treats---type 2 diabetes mellitus	3	275	176
641	Chlorpropamide	Chlorpropamide---binds---ABCB1---expresses---nephron tubule---localizes---type 2 diabetes mellitus	3	276	176
642	Chlorpropamide	Chlorpropamide---causes---Fluid retention---causes---Rosiglitazone---treats---type 2 diabetes mellitus	3	277	176
643	Chlorpropamide	Chlorpropamide---causes---Decreased appetite---causes---Irbesartan---treats---type 2 diabetes mellitus	3	278	176
644	Chlorpropamide	Chlorpropamide---causes---Haemolytic anaemia---causes---Tolbutamide---treats---type 2 diabetes mellitus	3	279	176
645	Chlorpropamide	Chlorpropamide---causes---Haemolytic anaemia---causes---Glimepiride---treats---type 2 diabetes mellitus	3	280	176
646	Chlorpropamide	Chlorpropamide---causes---Alcohol intolerance---causes---Glyburide---treats---type 2 diabetes mellitus	3	281	176
647	Chlorpropamide	Chlorpropamide---causes---Anorexia---causes---Losartan---treats---type 2 diabetes mellitus	3	282	176
648	Chlorpropamide	Chlorpropamide---causes---Photosensitivity reaction---causes---Tolbutamide---treats---type 2 diabetes mellitus	3	283	176
649	Chlorpropamide	Chlorpropamide---causes---Photosensitivity reaction---causes---Glimepiride---treats---type 2 diabetes mellitus	3	284	176
650	Chlorpropamide	Chlorpropamide---causes---Decreased appetite---causes---Losartan---treats---type 2 diabetes mellitus	3	285	176
651	Chlorpropamide	Chlorpropamide---causes---Pancytopenia---causes---Glipizide---treats---type 2 diabetes mellitus	3	286	176
652	Chlorpropamide	Chlorpropamide---causes---Urticaria---causes---Valsartan---treats---type 2 diabetes mellitus	3	287	176
653	Chlorpropamide	Chlorpropamide---causes---Porphyria cutanea tarda---causes---Glipizide---treats---type 2 diabetes mellitus	3	288	176
654	Chlorpropamide	Chlorpropamide---causes---Hyponatraemia---causes---Gliclazide---treats---type 2 diabetes mellitus	3	289	176
655	Chlorpropamide	Chlorpropamide---causes---Pruritus---causes---Valsartan---treats---type 2 diabetes mellitus	3	290	176
656	Chlorpropamide	Chlorpropamide---causes---Erythema multiforme---causes---Gliclazide---treats---type 2 diabetes mellitus	3	291	176
657	Chlorpropamide	Chlorpropamide---causes---Hypoglycaemia---causes---Sitagliptin---treats---type 2 diabetes mellitus	3	292	176
658	Chlorpropamide	Chlorpropamide---causes---Leukopenia---causes---Rosiglitazone---treats---type 2 diabetes mellitus	3	293	176
659	Chlorpropamide	Chlorpropamide---binds---CYP2C19---binds---Gliclazide---treats---type 2 diabetes mellitus	3	294	176
660	Chlorpropamide	Chlorpropamide---resembles---Glyburide---resembles---Glipizide---treats---type 2 diabetes mellitus	3	295	176
661	Chlorpropamide	Chlorpropamide---resembles---Glipizide---resembles---Glyburide---treats---type 2 diabetes mellitus	3	295	176
662	Chlorpropamide	Chlorpropamide---causes---Anorexia---causes---Glipizide---treats---type 2 diabetes mellitus	3	297	176
663	Chlorpropamide	Chlorpropamide---causes---Decreased appetite---causes---Glipizide---treats---type 2 diabetes mellitus	3	298	176
664	Chlorpropamide	Chlorpropamide---causes---Rash---causes---Tolazamide---treats---type 2 diabetes mellitus	3	299	176
665	Chlorpropamide	Chlorpropamide---includes---Sulfonylurea Compounds---includes---Tolazamide---treats---type 2 diabetes mellitus	3	300	176
666	Chlorpropamide	Chlorpropamide---causes---Drug interaction---causes---Orlistat---treats---type 2 diabetes mellitus	3	301	176
667	Chlorpropamide	Chlorpropamide---binds---SLC22A6---covaries---HMOX1---associates---type 2 diabetes mellitus	3	302	176
668	Chlorpropamide	Chlorpropamide---causes---Nausea---causes---Nateglinide---treats---type 2 diabetes mellitus	3	303	176
669	Chlorpropamide	Chlorpropamide---causes---Hypoglycaemia---causes---Tolbutamide---treats---type 2 diabetes mellitus	3	304	176
670	Chlorpropamide	Chlorpropamide---causes---Hypoglycaemia---causes---Glimepiride---treats---type 2 diabetes mellitus	3	305	176
671	Chlorpropamide	Chlorpropamide---causes---Agranulocytosis---causes---Gliclazide---treats---type 2 diabetes mellitus	3	306	177
672	Chlorpropamide	Chlorpropamide---causes---Leukopenia---causes---Irbesartan---treats---type 2 diabetes mellitus	3	307	177
673	Chlorpropamide	Chlorpropamide---causes---Aplastic anaemia---causes---Glyburide---treats---type 2 diabetes mellitus	3	308	177
674	Chlorpropamide	Chlorpropamide---causes---Dizziness---causes---Bromocriptine---treats---type 2 diabetes mellitus	3	309	177
675	Chlorpropamide	Chlorpropamide---causes---Urticaria---causes---Pioglitazone---treats---type 2 diabetes mellitus	3	310	177
676	Chlorpropamide	Chlorpropamide---causes---Thrombocytopenia---causes---Metformin---treats---type 2 diabetes mellitus	3	311	177
677	Chlorpropamide	Chlorpropamide---causes---Pancytopenia---causes---Tolbutamide---treats---type 2 diabetes mellitus	3	312	177
678	Chlorpropamide	Chlorpropamide---causes---Pancytopenia---causes---Glimepiride---treats---type 2 diabetes mellitus	3	313	177
679	Chlorpropamide	Chlorpropamide---causes---Leukopenia---causes---Losartan---treats---type 2 diabetes mellitus	3	314	177
680	Chlorpropamide	Chlorpropamide---causes---Dyspepsia---causes---Tolazamide---treats---type 2 diabetes mellitus	3	315	177
681	Chlorpropamide	Chlorpropamide---causes---Porphyria cutanea tarda---causes---Tolbutamide---treats---type 2 diabetes mellitus	3	316	177
682	Chlorpropamide	Chlorpropamide---causes---Porphyria cutanea tarda---causes---Glimepiride---treats---type 2 diabetes mellitus	3	317	177
683	Chlorpropamide	Chlorpropamide---causes---Decreased appetite---causes---Sitagliptin---treats---type 2 diabetes mellitus	3	318	177
684	Chlorpropamide	Chlorpropamide---causes---Gastrointestinal disorder---causes---Metformin---treats---type 2 diabetes mellitus	3	319	177
685	Chlorpropamide	Chlorpropamide---causes---Porphyria non-acute---causes---Glipizide---treats---type 2 diabetes mellitus	3	320	177
686	Chlorpropamide	Chlorpropamide---causes---Thrombocytopenia---causes---Gliclazide---treats---type 2 diabetes mellitus	3	321	177
687	Chlorpropamide	Chlorpropamide---causes---Headache---causes---Valsartan---treats---type 2 diabetes mellitus	3	322	177
688	Chlorpropamide	Chlorpropamide---causes---Gastrointestinal disorder---causes---Gliclazide---treats---type 2 diabetes mellitus	3	323	177
689	Chlorpropamide	Chlorpropamide---causes---Dizziness---causes---Rosiglitazone---treats---type 2 diabetes mellitus	3	324	177
690	Chlorpropamide	Chlorpropamide---resembles---Glyburide---resembles---Glimepiride---treats---type 2 diabetes mellitus	3	325	177
691	Chlorpropamide	Chlorpropamide---resembles---Glimepiride---resembles---Glyburide---treats---type 2 diabetes mellitus	3	325	177
692	Chlorpropamide	Chlorpropamide---causes---Anorexia---causes---Glimepiride---treats---type 2 diabetes mellitus	3	327	177
693	Chlorpropamide	Chlorpropamide---causes---Haemolytic anaemia---causes---Gliclazide---treats---type 2 diabetes mellitus	3	328	177
694	Chlorpropamide	Chlorpropamide---binds---ABCB1---binds---Bromocriptine---treats---type 2 diabetes mellitus	3	329	177
695	Chlorpropamide	Chlorpropamide---causes---Decreased appetite---causes---Glimepiride---treats---type 2 diabetes mellitus	3	330	177
696	Chlorpropamide	Chlorpropamide---causes---Leukopenia---causes---Glipizide---treats---type 2 diabetes mellitus	3	331	177
697	Chlorpropamide	Chlorpropamide---causes---Photosensitivity reaction---causes---Gliclazide---treats---type 2 diabetes mellitus	3	332	177
698	Chlorpropamide	Chlorpropamide---causes---Vomiting---causes---Bromocriptine---treats---type 2 diabetes mellitus	3	333	177
699	Chlorpropamide	Chlorpropamide---causes---Leukopenia---causes---Repaglinide---treats---type 2 diabetes mellitus	3	334	177
700	Chlorpropamide	Chlorpropamide---causes---Dizziness---causes---Irbesartan---treats---type 2 diabetes mellitus	3	335	177
701	Chlorpropamide	Chlorpropamide---causes---Hypoglycaemia---causes---Metformin---treats---type 2 diabetes mellitus	3	336	177
702	Chlorpropamide	Chlorpropamide---causes---Urticaria---causes---Tolazamide---treats---type 2 diabetes mellitus	3	337	177
703	Chlorpropamide	Chlorpropamide---causes---Dizziness---causes---Losartan---treats---type 2 diabetes mellitus	3	338	177
704	Chlorpropamide	Chlorpropamide---causes---Pruritus---causes---Tolazamide---treats---type 2 diabetes mellitus	3	339	177
705	Chlorpropamide	Chlorpropamide---causes---Headache---causes---Pioglitazone---treats---type 2 diabetes mellitus	3	340	177
706	Chlorpropamide	Chlorpropamide---causes---Porphyria non-acute---causes---Tolbutamide---treats---type 2 diabetes mellitus	3	341	177
707	Chlorpropamide	Chlorpropamide---causes---Porphyria non-acute---causes---Glimepiride---treats---type 2 diabetes mellitus	3	342	177
708	Chlorpropamide	Chlorpropamide---causes---Hypoglycaemia---causes---Gliclazide---treats---type 2 diabetes mellitus	3	343	177
709	Chlorpropamide	Chlorpropamide---causes---Nausea---causes---Valsartan---treats---type 2 diabetes mellitus	3	344	177
710	Chlorpropamide	Chlorpropamide---causes---Rash---causes---Bromocriptine---treats---type 2 diabetes mellitus	3	345	177
711	Chlorpropamide	Chlorpropamide---causes---Drug interaction---causes---Ramipril---treats---type 2 diabetes mellitus	3	346	177
712	Chlorpropamide	Chlorpropamide---causes---Leukopenia---causes---Tolbutamide---treats---type 2 diabetes mellitus	3	347	177
713	Chlorpropamide	Chlorpropamide---causes---Leukopenia---causes---Glimepiride---treats---type 2 diabetes mellitus	3	348	177
714	Chlorpropamide	Chlorpropamide---causes---Vomiting---causes---Irbesartan---treats---type 2 diabetes mellitus	3	349	177
715	Chlorpropamide	Chlorpropamide---causes---Dizziness---causes---Glipizide---treats---type 2 diabetes mellitus	3	350	177
716	Chlorpropamide	Chlorpropamide---causes---Pancytopenia---causes---Gliclazide---treats---type 2 diabetes mellitus	3	351	177
717	Chlorpropamide	Chlorpropamide---causes---Diarrhoea---causes---Bromocriptine---treats---type 2 diabetes mellitus	3	352	177
718	Chlorpropamide	Chlorpropamide---resembles---Glipizide---binds---CYP3A4---associates---type 2 diabetes mellitus	3	353	177
719	Chlorpropamide	Chlorpropamide---binds---ABCB1---binds---Losartan---treats---type 2 diabetes mellitus	3	354	177
720	Chlorpropamide	Chlorpropamide---causes---Porphyria cutanea tarda---causes---Gliclazide---treats---type 2 diabetes mellitus	3	355	177
721	Chlorpropamide	Chlorpropamide---causes---Dyspepsia---causes---Bromocriptine---treats---type 2 diabetes mellitus	3	356	177
722	Chlorpropamide	Chlorpropamide---causes---Vomiting---causes---Losartan---treats---type 2 diabetes mellitus	3	357	177
723	Chlorpropamide	Chlorpropamide---causes---Anorexia---causes---Metformin---treats---type 2 diabetes mellitus	3	358	177
724	Chlorpropamide	Chlorpropamide---causes---Rash---causes---Rosiglitazone---treats---type 2 diabetes mellitus	3	359	177
725	Chlorpropamide	Chlorpropamide---causes---Decreased appetite---causes---Metformin---treats---type 2 diabetes mellitus	3	360	177
726	Chlorpropamide	Chlorpropamide---binds---ABCB1---expresses---retina---localizes---type 2 diabetes mellitus	3	361	177
727	Chlorpropamide	Chlorpropamide---causes---Eosinophilia---causes---Ramipril---treats---type 2 diabetes mellitus	3	362	177
728	Chlorpropamide	Chlorpropamide---resembles---Glyburide---binds---ABCC2---associates---type 2 diabetes mellitus	3	363	177
729	Chlorpropamide	Chlorpropamide---resembles---Gliclazide---resembles---Glyburide---treats---type 2 diabetes mellitus	3	364	177
730	Chlorpropamide	Chlorpropamide---resembles---Glyburide---resembles---Gliclazide---treats---type 2 diabetes mellitus	3	365	177
731	Chlorpropamide	Chlorpropamide---binds---ABCB1---expresses---liver---localizes---type 2 diabetes mellitus	3	366	177
732	Chlorpropamide	Chlorpropamide---causes---Diarrhoea---causes---Rosiglitazone---treats---type 2 diabetes mellitus	3	367	177
733	Chlorpropamide	Chlorpropamide---causes---Dizziness---causes---Sitagliptin---treats---type 2 diabetes mellitus	3	368	177
734	Chlorpropamide	Chlorpropamide---causes---Vomiting---causes---Glipizide---treats---type 2 diabetes mellitus	3	369	177
735	Chlorpropamide	Chlorpropamide---causes---Rash---causes---Irbesartan---treats---type 2 diabetes mellitus	3	370	177
736	Chlorpropamide	Chlorpropamide---causes---Headache---causes---Tolazamide---treats---type 2 diabetes mellitus	3	371	177
737	Chlorpropamide	Chlorpropamide---binds---CYP2C9---binds---Glyburide---treats---type 2 diabetes mellitus	3	372	177
738	Chlorpropamide	Chlorpropamide---causes---Vomiting---causes---Repaglinide---treats---type 2 diabetes mellitus	3	373	177
739	Chlorpropamide	Chlorpropamide---causes---Gastrointestinal disorder---causes---Orlistat---treats---type 2 diabetes mellitus	3	374	177
740	Chlorpropamide	Chlorpropamide---causes---Rash---causes---Losartan---treats---type 2 diabetes mellitus	3	375	177
741	Chlorpropamide	Chlorpropamide---causes---Eosinophilia---causes---Glyburide---treats---type 2 diabetes mellitus	3	376	177
742	Chlorpropamide	Chlorpropamide---causes---Dizziness---causes---Glimepiride---treats---type 2 diabetes mellitus	3	377	177
743	Chlorpropamide	Chlorpropamide---causes---Diarrhoea---causes---Irbesartan---treats---type 2 diabetes mellitus	3	378	177
744	Chlorpropamide	Chlorpropamide---causes---Dyspepsia---causes---Irbesartan---treats---type 2 diabetes mellitus	3	379	178
745	Chlorpropamide	Chlorpropamide---resembles---Probenecid---binds---ALB---associates---type 2 diabetes mellitus	3	380	178
746	Chlorpropamide	Chlorpropamide---binds---ABCB1---binds---Sitagliptin---treats---type 2 diabetes mellitus	3	381	178
747	Chlorpropamide	Chlorpropamide---causes---Porphyria non-acute---causes---Gliclazide---treats---type 2 diabetes mellitus	3	382	178
748	Chlorpropamide	Chlorpropamide---resembles---Glipizide---binds---PPARG---associates---type 2 diabetes mellitus	3	383	178
749	Chlorpropamide	Chlorpropamide---causes---Urticaria---causes---Bromocriptine---treats---type 2 diabetes mellitus	3	384	178
750	Chlorpropamide	Chlorpropamide---causes---Diarrhoea---causes---Losartan---treats---type 2 diabetes mellitus	3	385	178
751	Chlorpropamide	Chlorpropamide---causes---Vomiting---causes---Sitagliptin---treats---type 2 diabetes mellitus	3	386	178
752	Chlorpropamide	Chlorpropamide---causes---Hyponatraemia---causes---Ramipril---treats---type 2 diabetes mellitus	3	387	178
753	Chlorpropamide	Chlorpropamide---causes---Dyspepsia---causes---Losartan---treats---type 2 diabetes mellitus	3	388	178
754	Chlorpropamide	Chlorpropamide---causes---Rash---causes---Glipizide---treats---type 2 diabetes mellitus	3	389	178
755	Chlorpropamide	Chlorpropamide---causes---Erythema multiforme---causes---Ramipril---treats---type 2 diabetes mellitus	3	390	178
756	Chlorpropamide	Chlorpropamide---includes---Sulfonylurea Compounds---includes---Glipizide---treats---type 2 diabetes mellitus	3	391	178
757	Chlorpropamide	Chlorpropamide---causes---Rash---causes---Repaglinide---treats---type 2 diabetes mellitus	3	392	178
758	Chlorpropamide	Chlorpropamide---causes---Leukopenia---causes---Gliclazide---treats---type 2 diabetes mellitus	3	393	178
759	Chlorpropamide	Chlorpropamide---causes---Vomiting---causes---Glimepiride---treats---type 2 diabetes mellitus	3	394	178
760	Chlorpropamide	Chlorpropamide---causes---Hypoglycaemia---causes---Orlistat---treats---type 2 diabetes mellitus	3	395	178
761	Chlorpropamide	Chlorpropamide---causes---Nausea---causes---Tolazamide---treats---type 2 diabetes mellitus	3	396	178
762	Chlorpropamide	Chlorpropamide---causes---Urticaria---causes---Rosiglitazone---treats---type 2 diabetes mellitus	3	397	178
763	Chlorpropamide	Chlorpropamide---causes---Diarrhoea---causes---Glipizide---treats---type 2 diabetes mellitus	3	398	178
764	Chlorpropamide	Chlorpropamide---causes---Pruritus---causes---Rosiglitazone---treats---type 2 diabetes mellitus	3	399	178
765	Chlorpropamide	Chlorpropamide---resembles---Glyburide---binds---CPT1A---associates---type 2 diabetes mellitus	3	400	178
766	Chlorpropamide	Chlorpropamide---causes---Diarrhoea---causes---Repaglinide---treats---type 2 diabetes mellitus	3	401	178
767	Chlorpropamide	Chlorpropamide---causes---Dyspepsia---causes---Glipizide---treats---type 2 diabetes mellitus	3	402	178
768	Chlorpropamide	Chlorpropamide---causes---Hyponatraemia---causes---Glyburide---treats---type 2 diabetes mellitus	3	403	178
769	Chlorpropamide	Chlorpropamide---causes---Dyspepsia---causes---Repaglinide---treats---type 2 diabetes mellitus	3	404	178
770	Chlorpropamide	Chlorpropamide---causes---Agranulocytosis---causes---Ramipril---treats---type 2 diabetes mellitus	3	405	178
771	Chlorpropamide	Chlorpropamide---causes---Rash---causes---Sitagliptin---treats---type 2 diabetes mellitus	3	406	178
772	Chlorpropamide	Chlorpropamide---binds---CYP2C19---binds---Glyburide---treats---type 2 diabetes mellitus	3	407	178
773	Chlorpropamide	Chlorpropamide---causes---Dermatitis exfoliative---causes---Ramipril---treats---type 2 diabetes mellitus	3	408	178
774	Chlorpropamide	Chlorpropamide---causes---Urticaria---causes---Irbesartan---treats---type 2 diabetes mellitus	3	409	178
775	Chlorpropamide	Chlorpropamide---causes---Pruritus---causes---Irbesartan---treats---type 2 diabetes mellitus	3	410	178
776	Chlorpropamide	Chlorpropamide---causes---Diarrhoea---causes---Sitagliptin---treats---type 2 diabetes mellitus	3	411	178
777	Chlorpropamide	Chlorpropamide---causes---Dizziness---causes---Metformin---treats---type 2 diabetes mellitus	3	412	178
778	Chlorpropamide	Chlorpropamide---binds---KCNJ11---regulates---MIF---associates---type 2 diabetes mellitus	3	413	178
779	Chlorpropamide	Chlorpropamide---binds---ABCB1---upregulates---liver---localizes---type 2 diabetes mellitus	3	414	178
780	Chlorpropamide	Chlorpropamide---causes---Rash---causes---Tolbutamide---treats---type 2 diabetes mellitus	3	415	178
781	Chlorpropamide	Chlorpropamide---causes---Rash---causes---Glimepiride---treats---type 2 diabetes mellitus	3	416	178
782	Chlorpropamide	Chlorpropamide---includes---Sulfonylurea Compounds---includes---Tolbutamide---treats---type 2 diabetes mellitus	3	417	178
783	Chlorpropamide	Chlorpropamide---includes---Sulfonylurea Compounds---includes---Glimepiride---treats---type 2 diabetes mellitus	3	418	178
784	Chlorpropamide	Chlorpropamide---causes---Urticaria---causes---Losartan---treats---type 2 diabetes mellitus	3	419	178
785	Chlorpropamide	Chlorpropamide---causes---Headache---causes---Bromocriptine---treats---type 2 diabetes mellitus	3	420	178
786	Chlorpropamide	Chlorpropamide---causes---Thrombocytopenia---causes---Ramipril---treats---type 2 diabetes mellitus	3	421	178
787	Chlorpropamide	Chlorpropamide---causes---Dyspepsia---causes---Sitagliptin---treats---type 2 diabetes mellitus	3	422	178
788	Chlorpropamide	Chlorpropamide---causes---Pruritus---causes---Losartan---treats---type 2 diabetes mellitus	3	423	178
789	Chlorpropamide	Chlorpropamide---causes---Agranulocytosis---causes---Glyburide---treats---type 2 diabetes mellitus	3	424	178
790	Chlorpropamide	Chlorpropamide---causes---Decreased appetite---causes---Orlistat---treats---type 2 diabetes mellitus	3	425	178
791	Chlorpropamide	Chlorpropamide---causes---Gastrointestinal disorder---causes---Ramipril---treats---type 2 diabetes mellitus	3	426	178
792	Chlorpropamide	Chlorpropamide---causes---Dizziness---causes---Gliclazide---treats---type 2 diabetes mellitus	3	427	178
793	Chlorpropamide	Chlorpropamide---causes---Haemolytic anaemia---causes---Ramipril---treats---type 2 diabetes mellitus	3	428	178
794	Chlorpropamide	Chlorpropamide---causes---Diarrhoea---causes---Glimepiride---treats---type 2 diabetes mellitus	3	429	178
795	Chlorpropamide	Chlorpropamide---causes---Photosensitivity reaction---causes---Ramipril---treats---type 2 diabetes mellitus	3	430	178
796	Chlorpropamide	Chlorpropamide---causes---Dyspepsia---causes---Tolbutamide---treats---type 2 diabetes mellitus	3	431	178
797	Chlorpropamide	Chlorpropamide---causes---Dyspepsia---causes---Glimepiride---treats---type 2 diabetes mellitus	3	432	178
798	Chlorpropamide	Chlorpropamide---causes---Urticaria---causes---Glipizide---treats---type 2 diabetes mellitus	3	433	178
799	Chlorpropamide	Chlorpropamide---causes---Headache---causes---Rosiglitazone---treats---type 2 diabetes mellitus	3	434	178
800	Chlorpropamide	Chlorpropamide---causes---Pruritus---causes---Glipizide---treats---type 2 diabetes mellitus	3	435	179
801	Chlorpropamide	Chlorpropamide---causes---Urticaria---causes---Repaglinide---treats---type 2 diabetes mellitus	3	436	179
802	Chlorpropamide	Chlorpropamide---causes---Vomiting---causes---Metformin---treats---type 2 diabetes mellitus	3	437	179
803	Chlorpropamide	Chlorpropamide---causes---Thrombocytopenia---causes---Glyburide---treats---type 2 diabetes mellitus	3	438	179
804	Chlorpropamide	Chlorpropamide---causes---Eruption---causes---Glyburide---treats---type 2 diabetes mellitus	3	439	179
805	Chlorpropamide	Chlorpropamide---causes---Pruritus---causes---Repaglinide---treats---type 2 diabetes mellitus	3	440	179
806	Chlorpropamide	Chlorpropamide---causes---Gastrointestinal disorder---causes---Glyburide---treats---type 2 diabetes mellitus	3	441	179
807	Chlorpropamide	Chlorpropamide---causes---Haemolytic anaemia---causes---Glyburide---treats---type 2 diabetes mellitus	3	442	179
808	Chlorpropamide	Chlorpropamide---causes---Vomiting---causes---Gliclazide---treats---type 2 diabetes mellitus	3	443	179
809	Chlorpropamide	Chlorpropamide---causes---Photosensitivity reaction---causes---Glyburide---treats---type 2 diabetes mellitus	3	444	179
810	Chlorpropamide	Chlorpropamide---causes---Headache---causes---Irbesartan---treats---type 2 diabetes mellitus	3	445	179
811	Chlorpropamide	Chlorpropamide---causes---Nausea---causes---Bromocriptine---treats---type 2 diabetes mellitus	3	446	179
812	Chlorpropamide	Chlorpropamide---causes---Hypoglycaemia---causes---Ramipril---treats---type 2 diabetes mellitus	3	447	179
813	Chlorpropamide	Chlorpropamide---causes---Urticaria---causes---Sitagliptin---treats---type 2 diabetes mellitus	3	448	179
814	Chlorpropamide	Chlorpropamide---causes---Headache---causes---Losartan---treats---type 2 diabetes mellitus	3	449	179
815	Chlorpropamide	Chlorpropamide---causes---Disulfiram like reaction---causes---Tolazamide---treats---type 2 diabetes mellitus	3	450	179
816	Chlorpropamide	Chlorpropamide---causes---Rash---causes---Metformin---treats---type 2 diabetes mellitus	3	451	179
817	Chlorpropamide	Chlorpropamide---causes---Pancytopenia---causes---Ramipril---treats---type 2 diabetes mellitus	3	452	179
818	Chlorpropamide	Chlorpropamide---causes---Urticaria---causes---Tolbutamide---treats---type 2 diabetes mellitus	3	453	179
819	Chlorpropamide	Chlorpropamide---causes---Urticaria---causes---Glimepiride---treats---type 2 diabetes mellitus	3	454	179
820	Chlorpropamide	Chlorpropamide---causes---Nausea---causes---Rosiglitazone---treats---type 2 diabetes mellitus	3	455	179
821	Chlorpropamide	Chlorpropamide---causes---Pruritus---causes---Tolbutamide---treats---type 2 diabetes mellitus	3	456	179
822	Chlorpropamide	Chlorpropamide---causes---Pruritus---causes---Glimepiride---treats---type 2 diabetes mellitus	3	457	179
823	Chlorpropamide	Chlorpropamide---causes---Rash---causes---Gliclazide---treats---type 2 diabetes mellitus	3	458	179
824	Chlorpropamide	Chlorpropamide---binds---ABCB1---expresses---kidney---localizes---type 2 diabetes mellitus	3	459	179
825	Chlorpropamide	Chlorpropamide---causes---Hypoglycaemia---causes---Glyburide---treats---type 2 diabetes mellitus	3	460	179
826	Chlorpropamide	Chlorpropamide---causes---Diarrhoea---causes---Metformin---treats---type 2 diabetes mellitus	3	461	179
827	Chlorpropamide	Chlorpropamide---resembles---Glisoxepide---resembles---Tolazamide---treats---type 2 diabetes mellitus	3	462	179
828	Chlorpropamide	Chlorpropamide---causes---Headache---causes---Glipizide---treats---type 2 diabetes mellitus	3	463	179
829	Chlorpropamide	Chlorpropamide---causes---Porphyria hepatic---causes---Tolazamide---treats---type 2 diabetes mellitus	3	464	179
830	Chlorpropamide	Chlorpropamide---causes---Dyspepsia---causes---Metformin---treats---type 2 diabetes mellitus	3	465	180
831	Chlorpropamide	Chlorpropamide---causes---Headache---causes---Repaglinide---treats---type 2 diabetes mellitus	3	466	180
832	Chlorpropamide	Chlorpropamide---causes---Anorexia---causes---Ramipril---treats---type 2 diabetes mellitus	3	467	180
833	Chlorpropamide	Chlorpropamide---causes---Decreased appetite---causes---Ramipril---treats---type 2 diabetes mellitus	3	468	180
834	Chlorpropamide	Chlorpropamide---causes---Diarrhoea---causes---Gliclazide---treats---type 2 diabetes mellitus	3	469	180
835	Chlorpropamide	Chlorpropamide---causes---Pancytopenia---causes---Glyburide---treats---type 2 diabetes mellitus	3	470	180
836	Chlorpropamide	Chlorpropamide---causes---Nausea---causes---Irbesartan---treats---type 2 diabetes mellitus	3	471	180
837	Chlorpropamide	Chlorpropamide---causes---Dyspepsia---causes---Gliclazide---treats---type 2 diabetes mellitus	3	472	180
838	Chlorpropamide	Chlorpropamide---causes---Porphyria cutanea tarda---causes---Glyburide---treats---type 2 diabetes mellitus	3	473	180
839	Chlorpropamide	Chlorpropamide---causes---Dizziness---causes---Orlistat---treats---type 2 diabetes mellitus	3	474	180
840	Chlorpropamide	Chlorpropamide---causes---Nausea---causes---Losartan---treats---type 2 diabetes mellitus	3	475	180
841	Chlorpropamide	Chlorpropamide---causes---Headache---causes---Sitagliptin---treats---type 2 diabetes mellitus	3	476	180
842	Chlorpropamide	Chlorpropamide---binds---ABCB1---expresses---adipose tissue---localizes---type 2 diabetes mellitus	3	477	180
843	Chlorpropamide	Chlorpropamide---causes---Anorexia---causes---Glyburide---treats---type 2 diabetes mellitus	3	478	180
844	Chlorpropamide	Chlorpropamide---causes---Decreased appetite---causes---Glyburide---treats---type 2 diabetes mellitus	3	479	180
845	Chlorpropamide	Chlorpropamide---causes---Headache---causes---Tolbutamide---treats---type 2 diabetes mellitus	3	480	181
846	Chlorpropamide	Chlorpropamide---causes---Headache---causes---Glimepiride---treats---type 2 diabetes mellitus	3	481	181
847	Chlorpropamide	Chlorpropamide---causes---Nausea---causes---Glipizide---treats---type 2 diabetes mellitus	3	482	181
848	Chlorpropamide	Chlorpropamide---causes---Nausea---causes---Repaglinide---treats---type 2 diabetes mellitus	3	483	181
849	Chlorpropamide	Chlorpropamide---causes---Urticaria---causes---Metformin---treats---type 2 diabetes mellitus	3	484	181
850	Chlorpropamide	Chlorpropamide---causes---Vomiting---causes---Orlistat---treats---type 2 diabetes mellitus	3	485	181
851	Chlorpropamide	Chlorpropamide---causes---Leukopenia---causes---Ramipril---treats---type 2 diabetes mellitus	3	486	181
852	Chlorpropamide	Chlorpropamide---binds---KCNJ11---regulates---HP---associates---type 2 diabetes mellitus	3	487	181
853	Chlorpropamide	Chlorpropamide---causes---Pruritus---causes---Metformin---treats---type 2 diabetes mellitus	3	488	181
854	Chlorpropamide	Chlorpropamide---causes---Urticaria---causes---Gliclazide---treats---type 2 diabetes mellitus	3	489	181
855	Chlorpropamide	Chlorpropamide---causes---Porphyria non-acute---causes---Glyburide---treats---type 2 diabetes mellitus	3	490	181
856	Chlorpropamide	Chlorpropamide---causes---Pruritus---causes---Gliclazide---treats---type 2 diabetes mellitus	3	491	181
857	Chlorpropamide	Chlorpropamide---resembles---Glisoxepide---binds---ABCC8---associates---type 2 diabetes mellitus	3	492	181
858	Chlorpropamide	Chlorpropamide---binds---ABCB1---expresses---cortex of kidney---localizes---type 2 diabetes mellitus	3	493	181
859	Chlorpropamide	Chlorpropamide---causes---Nausea---causes---Sitagliptin---treats---type 2 diabetes mellitus	3	494	181
860	Chlorpropamide	Chlorpropamide---causes---Leukopenia---causes---Glyburide---treats---type 2 diabetes mellitus	3	495	181
861	Chlorpropamide	Chlorpropamide---causes---Rash---causes---Orlistat---treats---type 2 diabetes mellitus	3	496	181
862	Chlorpropamide	Chlorpropamide---causes---Nausea---causes---Tolbutamide---treats---type 2 diabetes mellitus	3	497	181
863	Chlorpropamide	Chlorpropamide---causes---Nausea---causes---Glimepiride---treats---type 2 diabetes mellitus	3	498	181
864	Chlorpropamide	Chlorpropamide---causes---Diarrhoea---causes---Orlistat---treats---type 2 diabetes mellitus	3	499	181
865	Chlorpropamide	Chlorpropamide---causes---Dizziness---causes---Ramipril---treats---type 2 diabetes mellitus	3	500	181
866	Chlorpropamide	Chlorpropamide---causes---Hunger---causes---Glimepiride---treats---type 2 diabetes mellitus	3	501	181
867	Chlorpropamide	Chlorpropamide---causes---Dyspepsia---causes---Orlistat---treats---type 2 diabetes mellitus	3	502	182
868	Chlorpropamide	Chlorpropamide---causes---Headache---causes---Metformin---treats---type 2 diabetes mellitus	3	503	182
869	Chlorpropamide	Chlorpropamide---causes---Headache---causes---Gliclazide---treats---type 2 diabetes mellitus	3	504	182
870	Chlorpropamide	Chlorpropamide---resembles---Glisoxepide---binds---KCNJ11---associates---type 2 diabetes mellitus	3	505	182
871	Chlorpropamide	Chlorpropamide---resembles---Gliclazide---binds---ALB---associates---type 2 diabetes mellitus	3	506	182
872	Chlorpropamide	Chlorpropamide---resembles---Glyburide---binds---CYP3A4---associates---type 2 diabetes mellitus	3	507	182
873	Chlorpropamide	Chlorpropamide---resembles---Gliclazide---binds---VEGFA---associates---type 2 diabetes mellitus	3	508	182
874	Chlorpropamide	Chlorpropamide---causes---Vomiting---causes---Ramipril---treats---type 2 diabetes mellitus	3	509	182
875	Chlorpropamide	Chlorpropamide---causes---Disulfiram like reaction---causes---Glipizide---treats---type 2 diabetes mellitus	3	510	182
876	Chlorpropamide	Chlorpropamide---causes---Nausea---causes---Metformin---treats---type 2 diabetes mellitus	3	511	182
877	Chlorpropamide	Chlorpropamide---causes---Urticaria---causes---Orlistat---treats---type 2 diabetes mellitus	3	512	182
878	Chlorpropamide	Chlorpropamide---binds---ABCB1---binds---Glyburide---treats---type 2 diabetes mellitus	3	513	182
879	Chlorpropamide	Chlorpropamide---resembles---Glisoxepide---resembles---Glipizide---treats---type 2 diabetes mellitus	3	514	182
880	Chlorpropamide	Chlorpropamide---binds---ABCB1---upregulates---cortex of kidney---localizes---type 2 diabetes mellitus	3	515	182
881	Chlorpropamide	Chlorpropamide---resembles---Glipizide---downregulates---MIF---associates---type 2 diabetes mellitus	3	516	182
882	Chlorpropamide	Chlorpropamide---causes---Pruritus---causes---Orlistat---treats---type 2 diabetes mellitus	3	517	182
883	Chlorpropamide	Chlorpropamide---causes---Porphyria hepatic---causes---Glipizide---treats---type 2 diabetes mellitus	3	518	182
884	Chlorpropamide	Chlorpropamide---causes---Vomiting---causes---Glyburide---treats---type 2 diabetes mellitus	3	519	182
885	Chlorpropamide	Chlorpropamide---causes---Nausea---causes---Gliclazide---treats---type 2 diabetes mellitus	3	520	182
886	Chlorpropamide	Chlorpropamide---causes---Rash---causes---Ramipril---treats---type 2 diabetes mellitus	3	521	182
887	Chlorpropamide	Chlorpropamide---causes---Hunger---causes---Gliclazide---treats---type 2 diabetes mellitus	3	522	182
888	Chlorpropamide	Chlorpropamide---causes---Disulfiram like reaction---causes---Tolbutamide---treats---type 2 diabetes mellitus	3	523	182
889	Chlorpropamide	Chlorpropamide---causes---Disulfiram like reaction---causes---Glimepiride---treats---type 2 diabetes mellitus	3	524	182
890	Chlorpropamide	Chlorpropamide---causes---Diarrhoea---causes---Ramipril---treats---type 2 diabetes mellitus	3	525	182
891	Chlorpropamide	Chlorpropamide---causes---Dyspepsia---causes---Ramipril---treats---type 2 diabetes mellitus	3	526	183
892	Chlorpropamide	Chlorpropamide---causes---Rash---causes---Glyburide---treats---type 2 diabetes mellitus	3	527	183
893	Chlorpropamide	Chlorpropamide---includes---Sulfonylurea Compounds---includes---Glyburide---treats---type 2 diabetes mellitus	3	528	183
894	Chlorpropamide	Chlorpropamide---resembles---Glisoxepide---resembles---Tolbutamide---treats---type 2 diabetes mellitus	3	529	183
895	Chlorpropamide	Chlorpropamide---resembles---Glisoxepide---resembles---Glimepiride---treats---type 2 diabetes mellitus	3	530	183
896	Chlorpropamide	Chlorpropamide---causes---Porphyria hepatic---causes---Tolbutamide---treats---type 2 diabetes mellitus	3	531	183
897	Chlorpropamide	Chlorpropamide---causes---Porphyria hepatic---causes---Glimepiride---treats---type 2 diabetes mellitus	3	532	183
898	Chlorpropamide	Chlorpropamide---causes---Diarrhoea---causes---Glyburide---treats---type 2 diabetes mellitus	3	533	183
899	Chlorpropamide	Chlorpropamide---causes---Headache---causes---Orlistat---treats---type 2 diabetes mellitus	3	534	183
900	Chlorpropamide	Chlorpropamide---causes---Dyspepsia---causes---Glyburide---treats---type 2 diabetes mellitus	3	535	183
901	Chlorpropamide	Chlorpropamide---causes---Urticaria---causes---Ramipril---treats---type 2 diabetes mellitus	3	536	183
902	Chlorpropamide	Chlorpropamide---causes---Pruritus---causes---Ramipril---treats---type 2 diabetes mellitus	3	537	183
903	Chlorpropamide	Chlorpropamide---causes---Disulfiram like reaction---causes---Gliclazide---treats---type 2 diabetes mellitus	3	538	183
904	Chlorpropamide	Chlorpropamide---causes---Nausea---causes---Orlistat---treats---type 2 diabetes mellitus	3	539	183
905	Chlorpropamide	Chlorpropamide---resembles---Gliclazide---upregulates---IGF1R---associates---type 2 diabetes mellitus	3	540	183
906	Chlorpropamide	Chlorpropamide---causes---Urticaria---causes---Glyburide---treats---type 2 diabetes mellitus	3	541	183
907	Chlorpropamide	Chlorpropamide---causes---Pruritus---causes---Glyburide---treats---type 2 diabetes mellitus	3	542	183
908	Chlorpropamide	Chlorpropamide---resembles---Glisoxepide---resembles---Gliclazide---treats---type 2 diabetes mellitus	3	543	184
909	Chlorpropamide	Chlorpropamide---causes---Porphyria hepatic---causes---Gliclazide---treats---type 2 diabetes mellitus	3	544	184
910	Chlorpropamide	Chlorpropamide---causes---Headache---causes---Ramipril---treats---type 2 diabetes mellitus	3	545	184
911	Chlorpropamide	Chlorpropamide---causes---Headache---causes---Glyburide---treats---type 2 diabetes mellitus	3	546	185
912	Chlorpropamide	Chlorpropamide---resembles---Glyburide---binds---ALB---associates---type 2 diabetes mellitus	3	547	185
913	Chlorpropamide	Chlorpropamide---causes---Nausea---causes---Ramipril---treats---type 2 diabetes mellitus	3	548	186
914	Chlorpropamide	Chlorpropamide---resembles---Glyburide---downregulates---VEGFA---associates---type 2 diabetes mellitus	3	549	186
915	Chlorpropamide	Chlorpropamide---causes---Nausea---causes---Glyburide---treats---type 2 diabetes mellitus	3	550	186
916	Chlorpropamide	Chlorpropamide---resembles---Glyburide---downregulates---HIF1A---associates---type 2 diabetes mellitus	3	551	186
917	Chlorpropamide	Chlorpropamide---causes---Disulfiram like reaction---causes---Glyburide---treats---type 2 diabetes mellitus	3	552	187
918	Chlorpropamide	Chlorpropamide---resembles---Glisoxepide---resembles---Glyburide---treats---type 2 diabetes mellitus	3	553	187
919	Chlorpropamide	Chlorpropamide---causes---Porphyria hepatic---causes---Glyburide---treats---type 2 diabetes mellitus	3	554	187
920	Chlorpropamide	Chlorpropamide---binds---ABCB1---regulates---MIF---associates---type 2 diabetes mellitus	3	555	188
921	Eprosartan	Eprosartan---treats---hypertension---resembles---metabolic syndrome X---resembles---type 2 diabetes mellitus	3	1	12
922	Eprosartan	Eprosartan---treats---hypertension---resembles---obesity---resembles---type 2 diabetes mellitus	3	2	12
923	Eprosartan	Eprosartan---treats---hypertension---localizes---middle cerebral artery---localizes---type 2 diabetes mellitus	3	3	12
924	Eprosartan	Eprosartan---treats---hypertension---associates---HBA1---associates---type 2 diabetes mellitus	3	4	12
925	Eprosartan	Eprosartan---binds---AGTR1---associates---atherosclerosis---resembles---type 2 diabetes mellitus	3	5	12
926	Eprosartan	Eprosartan---causes---Myositis---causes---Valsartan---treats---type 2 diabetes mellitus	3	6	12
927	Eprosartan	Eprosartan---causes---Hypertriglyceridaemia---causes---Linagliptin---treats---type 2 diabetes mellitus	3	7	12
928	Eprosartan	Eprosartan---causes---Arthropathy---causes---Nateglinide---treats---type 2 diabetes mellitus	3	8	12
929	Eprosartan	Eprosartan---treats---hypertension---associates---GSTM1---associates---type 2 diabetes mellitus	3	9	12
930	Eprosartan	Eprosartan---treats---hypertension---associates---UCP3---associates---type 2 diabetes mellitus	3	10	12
931	Eprosartan	Eprosartan---causes---Leg edema---causes---Gliclazide---treats---type 2 diabetes mellitus	3	11	12
932	Eprosartan	Eprosartan---causes---Blood triglycerides increased---causes---Linagliptin---treats---type 2 diabetes mellitus	3	12	12
933	Eprosartan	Eprosartan---binds---AGTR1---regulates---DEFB1---associates---type 2 diabetes mellitus	3	13	12
934	Eprosartan	Eprosartan---causes---Upper respiratory tract infection---causes---Linagliptin---treats---type 2 diabetes mellitus	3	14	12
935	Eprosartan	Eprosartan---causes---Upper respiratory tract infection---causes---Nateglinide---treats---type 2 diabetes mellitus	3	15	12
936	Eprosartan	Eprosartan---treats---hypertension---associates---LNPEP---associates---type 2 diabetes mellitus	3	16	12
937	Eprosartan	Eprosartan---downregulates---KRT18---expresses---pancreas---localizes---type 2 diabetes mellitus	3	17	12
938	Eprosartan	Eprosartan---causes---Urine output increased---causes---Nateglinide---treats---type 2 diabetes mellitus	3	18	12
939	Eprosartan	Eprosartan---causes---Flatulence---causes---Miglitol---treats---type 2 diabetes mellitus	3	19	12
940	Eprosartan	Eprosartan---resembles---Losartan---treats---hypertension---resembles---type 2 diabetes mellitus	3	20	12
941	Eprosartan	Eprosartan---causes---Rhabdomyolysis---causes---Valsartan---treats---type 2 diabetes mellitus	3	21	12
942	Eprosartan	Eprosartan---causes---Myositis---causes---Irbesartan---treats---type 2 diabetes mellitus	3	22	12
943	Eprosartan	Eprosartan---causes---Polyuria---causes---Nateglinide---treats---type 2 diabetes mellitus	3	23	12
944	Eprosartan	Eprosartan---causes---Angina pectoris---causes---Pioglitazone---treats---type 2 diabetes mellitus	3	24	12
945	Eprosartan	Eprosartan---causes---Gastrointestinal pain---causes---Miglitol---treats---type 2 diabetes mellitus	3	25	12
946	Eprosartan	Eprosartan---causes---Myositis---causes---Losartan---treats---type 2 diabetes mellitus	3	26	12
947	Eprosartan	Eprosartan---causes---Upper respiratory tract infection---causes---Valsartan---treats---type 2 diabetes mellitus	3	27	12
948	Eprosartan	Eprosartan---treats---hypertension---associates---HSD11B1---associates---type 2 diabetes mellitus	3	28	12
949	Eprosartan	Eprosartan---binds---AGTR1---expresses---cardiovascular system---localizes---type 2 diabetes mellitus	3	29	12
950	Eprosartan	Eprosartan---binds---AGTR1---binds---Valsartan---treats---type 2 diabetes mellitus	3	30	12
951	Eprosartan	Eprosartan---causes---Upper respiratory tract infection---causes---Pioglitazone---treats---type 2 diabetes mellitus	3	31	12
952	Eprosartan	Eprosartan---treats---hypertension---associates---CETP---associates---type 2 diabetes mellitus	3	32	12
953	Eprosartan	Eprosartan---binds---AGTR1---associates---hypertension---resembles---type 2 diabetes mellitus	3	33	12
954	Eprosartan	Eprosartan---causes---Sweating increased---causes---Nateglinide---treats---type 2 diabetes mellitus	3	34	12
955	Eprosartan	Eprosartan---causes---Hypertriglyceridaemia---causes---Rosiglitazone---treats---type 2 diabetes mellitus	3	35	12
956	Eprosartan	Eprosartan---treats---hypertension---associates---UCP2---associates---type 2 diabetes mellitus	3	36	12
957	Eprosartan	Eprosartan---treats---hypertension---treats---Valsartan---treats---type 2 diabetes mellitus	3	37	12
958	Eprosartan	Eprosartan---causes---Osteoarthritis---causes---Nateglinide---treats---type 2 diabetes mellitus	3	38	12
959	Eprosartan	Eprosartan---causes---Tendonitis---causes---Gliclazide---treats---type 2 diabetes mellitus	3	39	12
960	Eprosartan	Eprosartan---causes---Abdominal pain---causes---Miglitol---treats---type 2 diabetes mellitus	3	40	12
961	Eprosartan	Eprosartan---causes---Glycosuria---causes---Pioglitazone---treats---type 2 diabetes mellitus	3	41	12
962	Eprosartan	Eprosartan---treats---hypertension---associates---PON1---associates---type 2 diabetes mellitus	3	42	12
963	Eprosartan	Eprosartan---causes---Neuropathy peripheral---causes---Nateglinide---treats---type 2 diabetes mellitus	3	43	12
964	Eprosartan	Eprosartan---treats---hypertension---associates---AVP---associates---type 2 diabetes mellitus	3	44	12
965	Eprosartan	Eprosartan---treats---hypertension---localizes---sympathetic nervous system---localizes---type 2 diabetes mellitus	3	45	12
966	Eprosartan	Eprosartan---resembles---Losartan---resembles---Valsartan---treats---type 2 diabetes mellitus	3	46	12
967	Eprosartan	Eprosartan---causes---Thrombocytopenia---causes---Acarbose---treats---type 2 diabetes mellitus	3	47	12
968	Eprosartan	Eprosartan---binds---AGTR1---expresses---nephron tubule---localizes---type 2 diabetes mellitus	3	48	12
969	Eprosartan	Eprosartan---treats---hypertension---associates---CRP---associates---type 2 diabetes mellitus	3	49	12
970	Eprosartan	Eprosartan---causes---Flatulence---causes---Acarbose---treats---type 2 diabetes mellitus	3	50	12
971	Eprosartan	Eprosartan---causes---Blood triglycerides increased---causes---Rosiglitazone---treats---type 2 diabetes mellitus	3	51	12
972	Eprosartan	Eprosartan---treats---hypertension---localizes---hindlimb---localizes---type 2 diabetes mellitus	3	52	12
973	Eprosartan	Eprosartan---causes---Cardiac failure---causes---Valsartan---treats---type 2 diabetes mellitus	3	53	12
974	Eprosartan	Eprosartan---causes---Dermatitis---causes---Miglitol---treats---type 2 diabetes mellitus	3	54	12
975	Eprosartan	Eprosartan---treats---hypertension---associates---RETN---associates---type 2 diabetes mellitus	3	55	12
976	Eprosartan	Eprosartan---causes---Toothache---causes---Losartan---treats---type 2 diabetes mellitus	3	56	12
977	Eprosartan	Eprosartan---causes---Rash---causes---Miglitol---treats---type 2 diabetes mellitus	3	57	12
978	Eprosartan	Eprosartan---causes---Angina pectoris---causes---Irbesartan---treats---type 2 diabetes mellitus	3	58	12
979	Eprosartan	Eprosartan---treats---hypertension---localizes---autonomic nervous system---localizes---type 2 diabetes mellitus	3	59	12
980	Eprosartan	Eprosartan---causes---Tendonitis---causes---Orlistat---treats---type 2 diabetes mellitus	3	60	12
981	Eprosartan	Eprosartan---resembles---Losartan---treats---coronary artery disease---resembles---type 2 diabetes mellitus	3	61	12
982	Eprosartan	Eprosartan---causes---Angina pectoris---causes---Losartan---treats---type 2 diabetes mellitus	3	62	12
983	Eprosartan	Eprosartan---binds---ABCC2---expresses---nephron tubule---localizes---type 2 diabetes mellitus	3	63	12
984	Eprosartan	Eprosartan---treats---hypertension---associates---LEPR---associates---type 2 diabetes mellitus	3	64	12
985	Eprosartan	Eprosartan---causes---Gastrointestinal pain---causes---Acarbose---treats---type 2 diabetes mellitus	3	65	12
986	Eprosartan	Eprosartan---causes---Diarrhoea---causes---Miglitol---treats---type 2 diabetes mellitus	3	66	12
987	Eprosartan	Eprosartan---causes---Vascular purpura---causes---Losartan---treats---type 2 diabetes mellitus	3	67	12
988	Eprosartan	Eprosartan---treats---hypertension---associates---NPPB---associates---type 2 diabetes mellitus	3	68	12
989	Eprosartan	Eprosartan---binds---CYP2C9---binds---Nateglinide---treats---type 2 diabetes mellitus	3	69	12
990	Eprosartan	Eprosartan---binds---AGTR1---expresses---endothelium---localizes---type 2 diabetes mellitus	3	70	12
991	Eprosartan	Eprosartan---causes---Upper respiratory tract infection---causes---Rosiglitazone---treats---type 2 diabetes mellitus	3	71	12
992	Eprosartan	Eprosartan---causes---Cardiac failure---causes---Pioglitazone---treats---type 2 diabetes mellitus	3	72	12
993	Eprosartan	Eprosartan---treats---hypertension---associates---LPA---associates---type 2 diabetes mellitus	3	73	12
994	Eprosartan	Eprosartan---causes---Rhabdomyolysis---causes---Irbesartan---treats---type 2 diabetes mellitus	3	74	12
995	Eprosartan	Eprosartan---causes---Alcohol intolerance---causes---Tolazamide---treats---type 2 diabetes mellitus	3	75	12
996	Eprosartan	Eprosartan---causes---Angina pectoris---causes---Repaglinide---treats---type 2 diabetes mellitus	3	76	12
997	Eprosartan	Eprosartan---causes---Rhabdomyolysis---causes---Losartan---treats---type 2 diabetes mellitus	3	77	12
998	Eprosartan	Eprosartan---causes---Toothache---causes---Sitagliptin---treats---type 2 diabetes mellitus	3	78	12
999	Eprosartan	Eprosartan---causes---Upper respiratory tract infection---causes---Irbesartan---treats---type 2 diabetes mellitus	3	79	12
1000	Eprosartan	Eprosartan---causes---Diabetes mellitus---causes---Linagliptin---treats---type 2 diabetes mellitus	3	80	12
1001	Eprosartan	Eprosartan---causes---Cramps of lower extremities---causes---Pioglitazone---treats---type 2 diabetes mellitus	3	81	12
1002	Eprosartan	Eprosartan---causes---Upper respiratory tract infection---causes---Losartan---treats---type 2 diabetes mellitus	3	82	12
1003	Eprosartan	Eprosartan---causes---Bronchitis---causes---Nateglinide---treats---type 2 diabetes mellitus	3	83	12
1004	Eprosartan	Eprosartan---causes---Hypertriglyceridaemia---causes---Gliclazide---treats---type 2 diabetes mellitus	3	84	12
1005	Eprosartan	Eprosartan---treats---hypertension---localizes---arteriole---localizes---type 2 diabetes mellitus	3	85	12
1006	Eprosartan	Eprosartan---causes---Arthropathy---causes---Gliclazide---treats---type 2 diabetes mellitus	3	86	12
1007	Eprosartan	Eprosartan---binds---AGTR1---binds---Irbesartan---treats---type 2 diabetes mellitus	3	87	12
1008	Eprosartan	Eprosartan---causes---Viral infection---causes---Valsartan---treats---type 2 diabetes mellitus	3	88	12
1009	Eprosartan	Eprosartan---causes---Myalgia---causes---Linagliptin---treats---type 2 diabetes mellitus	3	89	12
1010	Eprosartan	Eprosartan---causes---Angina pectoris---causes---Glimepiride---treats---type 2 diabetes mellitus	3	90	12
1011	Eprosartan	Eprosartan---binds---AGTR1---binds---Losartan---treats---type 2 diabetes mellitus	3	91	12
1012	Eprosartan	Eprosartan---binds---AGTR1---associates---coronary artery disease---resembles---type 2 diabetes mellitus	3	92	12
1013	Eprosartan	Eprosartan---causes---Constipation---causes---Miglitol---treats---type 2 diabetes mellitus	3	93	12
1014	Eprosartan	Eprosartan---causes---Electrocardiogram abnormal---causes---Pioglitazone---treats---type 2 diabetes mellitus	3	94	12
1015	Eprosartan	Eprosartan---causes---Gout---causes---Irbesartan---treats---type 2 diabetes mellitus	3	95	12
1016	Eprosartan	Eprosartan---binds---CYP2C9---expresses---cardiovascular system---localizes---type 2 diabetes mellitus	3	96	12
1017	Eprosartan	Eprosartan---binds---AGTR1---expresses---liver---localizes---type 2 diabetes mellitus	3	97	12
1018	Eprosartan	Eprosartan---causes---Glycosuria---causes---Irbesartan---treats---type 2 diabetes mellitus	3	98	12
1019	Eprosartan	Eprosartan---binds---CYP2C9---binds---Valsartan---treats---type 2 diabetes mellitus	3	99	12
1020	Eprosartan	Eprosartan---causes---Gout---causes---Losartan---treats---type 2 diabetes mellitus	3	100	12
1021	Eprosartan	Eprosartan---causes---Glycosuria---causes---Losartan---treats---type 2 diabetes mellitus	3	101	12
1022	Eprosartan	Eprosartan---causes---Abdominal pain---causes---Acarbose---treats---type 2 diabetes mellitus	3	102	12
1023	Eprosartan	Eprosartan---causes---Upper respiratory tract infection---causes---Sitagliptin---treats---type 2 diabetes mellitus	3	103	12
1024	Eprosartan	Eprosartan---causes---Serum creatinine increased---causes---Valsartan---treats---type 2 diabetes mellitus	3	104	12
1025	Eprosartan	Eprosartan---causes---Urine output increased---causes---Glipizide---treats---type 2 diabetes mellitus	3	105	12
1026	Eprosartan	Eprosartan---downregulates---KRT18---expresses---cardiovascular system---localizes---type 2 diabetes mellitus	3	106	12
1027	Eprosartan	Eprosartan---treats---hypertension---treats---Irbesartan---treats---type 2 diabetes mellitus	3	107	12
1028	Eprosartan	Eprosartan---causes---Nephrolithiasis---causes---Sitagliptin---treats---type 2 diabetes mellitus	3	108	12
1029	Eprosartan	Eprosartan---causes---Albuminuria---causes---Gliclazide---treats---type 2 diabetes mellitus	3	109	12
1030	Eprosartan	Eprosartan---causes---Malaise---causes---Pioglitazone---treats---type 2 diabetes mellitus	3	110	12
1031	Eprosartan	Eprosartan---treats---hypertension---treats---Losartan---treats---type 2 diabetes mellitus	3	111	12
1032	Eprosartan	Eprosartan---causes---Toothache---causes---Metformin---treats---type 2 diabetes mellitus	3	112	12
1033	Eprosartan	Eprosartan---causes---Musculoskeletal discomfort---causes---Linagliptin---treats---type 2 diabetes mellitus	3	113	12
1034	Eprosartan	Eprosartan---causes---Bronchitis---causes---Valsartan---treats---type 2 diabetes mellitus	3	114	12
1035	Eprosartan	Eprosartan---causes---Toothache---causes---Gliclazide---treats---type 2 diabetes mellitus	3	115	12
1036	Eprosartan	Eprosartan---binds---CYP2C9---binds---Pioglitazone---treats---type 2 diabetes mellitus	3	116	12
1037	Eprosartan	Eprosartan---causes---Urinary tract infection---causes---Linagliptin---treats---type 2 diabetes mellitus	3	117	12
1038	Eprosartan	Eprosartan---causes---Angina pectoris---causes---Metformin---treats---type 2 diabetes mellitus	3	118	12
1039	Eprosartan	Eprosartan---binds---AGTR1---expresses---artery---localizes---type 2 diabetes mellitus	3	119	12
1040	Eprosartan	Eprosartan---causes---Loss of consciousness---causes---Valsartan---treats---type 2 diabetes mellitus	3	120	12
1041	Eprosartan	Eprosartan---causes---Syncope---causes---Valsartan---treats---type 2 diabetes mellitus	3	121	12
1042	Eprosartan	Eprosartan---treats---hypertension---localizes---forelimb zeugopod---localizes---type 2 diabetes mellitus	3	122	12
1043	Eprosartan	Eprosartan---causes---Hypercholesterolaemia---causes---Rosiglitazone---treats---type 2 diabetes mellitus	3	123	12
1044	Eprosartan	Eprosartan---causes---Polyuria---causes---Glipizide---treats---type 2 diabetes mellitus	3	124	12
1045	Eprosartan	Eprosartan---causes---Hyponatraemia---causes---Valsartan---treats---type 2 diabetes mellitus	3	125	12
1046	Eprosartan	Eprosartan---causes---Angina pectoris---causes---Gliclazide---treats---type 2 diabetes mellitus	3	126	12
1047	Eprosartan	Eprosartan---treats---hypertension---associates---GHRL---associates---type 2 diabetes mellitus	3	127	12
1048	Eprosartan	Eprosartan---causes---Blood triglycerides increased---causes---Gliclazide---treats---type 2 diabetes mellitus	3	128	12
1049	Eprosartan	Eprosartan---causes---Muscular weakness---causes---Valsartan---treats---type 2 diabetes mellitus	3	129	12
1050	Eprosartan	Eprosartan---causes---Vomiting---causes---Acarbose---treats---type 2 diabetes mellitus	3	130	12
1051	Eprosartan	Eprosartan---resembles---Losartan---resembles---Irbesartan---treats---type 2 diabetes mellitus	3	131	12
1052	Eprosartan	Eprosartan---binds---ABCC2---expresses---liver---localizes---type 2 diabetes mellitus	3	132	12
1053	Eprosartan	Eprosartan---causes---Arthropathy---causes---Orlistat---treats---type 2 diabetes mellitus	3	133	12
1054	Eprosartan	Eprosartan---treats---hypertension---localizes---cardiovascular system---localizes---type 2 diabetes mellitus	3	134	12
1055	Eprosartan	Eprosartan---treats---hypertension---associates---SLC2A4---associates---type 2 diabetes mellitus	3	135	12
1056	Eprosartan	Eprosartan---causes---Myalgia---causes---Valsartan---treats---type 2 diabetes mellitus	3	136	12
1057	Eprosartan	Eprosartan---treats---hypertension---associates---GNB3---associates---type 2 diabetes mellitus	3	137	12
1058	Eprosartan	Eprosartan---causes---Calculus of kidney---causes---Gliclazide---treats---type 2 diabetes mellitus	3	138	12
1059	Eprosartan	Eprosartan---causes---Nausea---causes---Miglitol---treats---type 2 diabetes mellitus	3	139	12
1060	Eprosartan	Eprosartan---causes---Renal failure---causes---Valsartan---treats---type 2 diabetes mellitus	3	140	12
1061	Eprosartan	Eprosartan---causes---Bronchitis---causes---Pioglitazone---treats---type 2 diabetes mellitus	3	141	12
1062	Eprosartan	Eprosartan---causes---Malaise---causes---Tolazamide---treats---type 2 diabetes mellitus	3	142	12
1063	Eprosartan	Eprosartan---causes---Arthralgia---causes---Linagliptin---treats---type 2 diabetes mellitus	3	143	12
1064	Eprosartan	Eprosartan---causes---Hypokalaemia---causes---Irbesartan---treats---type 2 diabetes mellitus	3	144	12
1065	Eprosartan	Eprosartan---causes---Diabetes mellitus---causes---Pioglitazone---treats---type 2 diabetes mellitus	3	145	12
1066	Eprosartan	Eprosartan---causes---Urinary incontinence---causes---Bromocriptine---treats---type 2 diabetes mellitus	3	146	12
1067	Eprosartan	Eprosartan---causes---Cardiac failure---causes---Rosiglitazone---treats---type 2 diabetes mellitus	3	147	12
1068	Eprosartan	Eprosartan---causes---Dermatitis---causes---Acarbose---treats---type 2 diabetes mellitus	3	148	12
1069	Eprosartan	Eprosartan---binds---AGTR1---upregulates---liver---localizes---type 2 diabetes mellitus	3	149	12
1070	Eprosartan	Eprosartan---causes---Cramps of lower extremities---causes---Bromocriptine---treats---type 2 diabetes mellitus	3	150	12
1071	Eprosartan	Eprosartan---causes---Orthostatic hypotension---causes---Valsartan---treats---type 2 diabetes mellitus	3	151	12
1072	Eprosartan	Eprosartan---causes---Blood creatinine increased---causes---Valsartan---treats---type 2 diabetes mellitus	3	152	12
1073	Eprosartan	Eprosartan---causes---Upper respiratory tract infection---causes---Metformin---treats---type 2 diabetes mellitus	3	153	12
1074	Eprosartan	Eprosartan---causes---Alcohol intolerance---causes---Glipizide---treats---type 2 diabetes mellitus	3	154	12
1075	Eprosartan	Eprosartan---causes---Rash---causes---Acarbose---treats---type 2 diabetes mellitus	3	155	12
1076	Eprosartan	Eprosartan---causes---Gastrointestinal pain---causes---Nateglinide---treats---type 2 diabetes mellitus	3	156	12
1077	Eprosartan	Eprosartan---causes---Xerophthalmia---causes---Gliclazide---treats---type 2 diabetes mellitus	3	157	12
1078	Eprosartan	Eprosartan---causes---Upper respiratory tract infection---causes---Gliclazide---treats---type 2 diabetes mellitus	3	158	12
1079	Eprosartan	Eprosartan---causes---Thrombocytopenia---causes---Valsartan---treats---type 2 diabetes mellitus	3	159	12
1080	Eprosartan	Eprosartan---causes---Myalgia---causes---Pioglitazone---treats---type 2 diabetes mellitus	3	160	12
1081	Eprosartan	Eprosartan---causes---Alcohol intolerance---causes---Chlorpropamide---treats---type 2 diabetes mellitus	3	161	12
1082	Eprosartan	Eprosartan---treats---hypertension---associates---CYP11A1---associates---type 2 diabetes mellitus	3	162	12
1083	Eprosartan	Eprosartan---causes---Diarrhoea---causes---Acarbose---treats---type 2 diabetes mellitus	3	163	12
1084	Eprosartan	Eprosartan---causes---Hyperglycaemia---causes---Pioglitazone---treats---type 2 diabetes mellitus	3	164	12
1085	Eprosartan	Eprosartan---causes---Nephrolithiasis---causes---Gliclazide---treats---type 2 diabetes mellitus	3	165	12
1086	Eprosartan	Eprosartan---treats---hypertension---associates---AGTR2---associates---type 2 diabetes mellitus	3	166	12
1087	Eprosartan	Eprosartan---causes---Dyspepsia---causes---Acarbose---treats---type 2 diabetes mellitus	3	167	12
1088	Eprosartan	Eprosartan---causes---Gastroenteritis---causes---Pioglitazone---treats---type 2 diabetes mellitus	3	168	12
1089	Eprosartan	Eprosartan---causes---Musculoskeletal discomfort---causes---Valsartan---treats---type 2 diabetes mellitus	3	169	12
1090	Eprosartan	Eprosartan---causes---Fatigue---causes---Nateglinide---treats---type 2 diabetes mellitus	3	170	12
1091	Eprosartan	Eprosartan---causes---Atrial fibrillation---causes---Valsartan---treats---type 2 diabetes mellitus	3	171	12
1092	Eprosartan	Eprosartan---treats---hypertension---associates---CYBA---associates---type 2 diabetes mellitus	3	172	12
1093	Eprosartan	Eprosartan---causes---Urine output increased---causes---Gliclazide---treats---type 2 diabetes mellitus	3	173	12
1094	Eprosartan	Eprosartan---causes---Neuropathy peripheral---causes---Losartan---treats---type 2 diabetes mellitus	3	174	12
1095	Eprosartan	Eprosartan---causes---Alcohol intolerance---causes---Tolbutamide---treats---type 2 diabetes mellitus	3	175	12
1096	Eprosartan	Eprosartan---causes---Alcohol intolerance---causes---Glimepiride---treats---type 2 diabetes mellitus	3	176	12
1097	Eprosartan	Eprosartan---causes---Rigors---causes---Metformin---treats---type 2 diabetes mellitus	3	177	12
1098	Eprosartan	Eprosartan---causes---Cough---causes---Linagliptin---treats---type 2 diabetes mellitus	3	178	12
1099	Eprosartan	Eprosartan---causes---Flatulence---causes---Valsartan---treats---type 2 diabetes mellitus	3	179	12
1100	Eprosartan	Eprosartan---causes---Hyponatraemia---causes---Tolazamide---treats---type 2 diabetes mellitus	3	180	12
1101	Eprosartan	Eprosartan---causes---Gout---causes---Gliclazide---treats---type 2 diabetes mellitus	3	181	12
1102	Eprosartan	Eprosartan---causes---Glycosuria---causes---Gliclazide---treats---type 2 diabetes mellitus	3	182	12
1103	Eprosartan	Eprosartan---binds---ABCC2---upregulates---liver---localizes---type 2 diabetes mellitus	3	183	12
1104	Eprosartan	Eprosartan---causes---Cough---causes---Nateglinide---treats---type 2 diabetes mellitus	3	184	12
1105	Eprosartan	Eprosartan---causes---Somnolence---causes---Valsartan---treats---type 2 diabetes mellitus	3	185	12
1106	Eprosartan	Eprosartan---causes---Muscle spasms---causes---Valsartan---treats---type 2 diabetes mellitus	3	186	12
1107	Eprosartan	Eprosartan---causes---Sweating increased---causes---Glimepiride---treats---type 2 diabetes mellitus	3	187	12
1108	Eprosartan	Eprosartan---treats---hypertension---localizes---nephron tubule---localizes---type 2 diabetes mellitus	3	188	12
1109	Eprosartan	Eprosartan---causes---Musculoskeletal discomfort---causes---Pioglitazone---treats---type 2 diabetes mellitus	3	189	12
1110	Eprosartan	Eprosartan---treats---hypertension---associates---HSD3B2---associates---type 2 diabetes mellitus	3	190	12
1111	Eprosartan	Eprosartan---binds---AGTR1---expresses---kidney---localizes---type 2 diabetes mellitus	3	191	12
1112	Eprosartan	Eprosartan---causes---Urticaria---causes---Acarbose---treats---type 2 diabetes mellitus	3	192	12
1113	Eprosartan	Eprosartan---treats---hypertension---associates---CRHR1---associates---type 2 diabetes mellitus	3	193	12
1114	Eprosartan	Eprosartan---causes---Purpura---causes---Losartan---treats---type 2 diabetes mellitus	3	194	12
1115	Eprosartan	Eprosartan---causes---Cramps of lower extremities---causes---Glipizide---treats---type 2 diabetes mellitus	3	195	12
1116	Eprosartan	Eprosartan---causes---Hyperhidrosis---causes---Nateglinide---treats---type 2 diabetes mellitus	3	196	12
1117	Eprosartan	Eprosartan---causes---Osteoarthritis---causes---Sitagliptin---treats---type 2 diabetes mellitus	3	197	12
1118	Eprosartan	Eprosartan---causes---Ill-defined disorder---causes---Pioglitazone---treats---type 2 diabetes mellitus	3	198	12
1119	Eprosartan	Eprosartan---causes---Arthralgia---causes---Valsartan---treats---type 2 diabetes mellitus	3	199	12
1120	Eprosartan	Eprosartan---causes---Polyuria---causes---Gliclazide---treats---type 2 diabetes mellitus	3	200	12
1121	Eprosartan	Eprosartan---causes---Urinary tract infection---causes---Pioglitazone---treats---type 2 diabetes mellitus	3	201	12
1122	Eprosartan	Eprosartan---causes---Gastrointestinal pain---causes---Valsartan---treats---type 2 diabetes mellitus	3	202	12
1123	Eprosartan	Eprosartan---causes---Ataxia---causes---Bromocriptine---treats---type 2 diabetes mellitus	3	203	12
1124	Eprosartan	Eprosartan---causes---Hypersensitivity---causes---Acarbose---treats---type 2 diabetes mellitus	3	204	12
1125	Eprosartan	Eprosartan---causes---Epistaxis---causes---Valsartan---treats---type 2 diabetes mellitus	3	205	12
1126	Eprosartan	Eprosartan---treats---hypertension---associates---AGER---associates---type 2 diabetes mellitus	3	206	12
1127	Eprosartan	Eprosartan---causes---Flatulence---causes---Pioglitazone---treats---type 2 diabetes mellitus	3	207	12
1128	Eprosartan	Eprosartan---treats---hypertension---associates---KCNJ11---associates---type 2 diabetes mellitus	3	208	12
1129	Eprosartan	Eprosartan---causes---Constipation---causes---Acarbose---treats---type 2 diabetes mellitus	3	209	12
1130	Eprosartan	Eprosartan---causes---Neuropathy peripheral---causes---Sitagliptin---treats---type 2 diabetes mellitus	3	210	12
1131	Eprosartan	Eprosartan---causes---Back pain---causes---Linagliptin---treats---type 2 diabetes mellitus	3	211	12
1132	Eprosartan	Eprosartan---causes---Vertigo---causes---Valsartan---treats---type 2 diabetes mellitus	3	212	12
1133	Eprosartan	Eprosartan---causes---Anorexia---causes---Valsartan---treats---type 2 diabetes mellitus	3	213	12
1134	Eprosartan	Eprosartan---treats---hypertension---associates---F7---associates---type 2 diabetes mellitus	3	214	12
1135	Eprosartan	Eprosartan---causes---Decreased appetite---causes---Valsartan---treats---type 2 diabetes mellitus	3	215	12
1136	Eprosartan	Eprosartan---causes---Pharyngitis---causes---Valsartan---treats---type 2 diabetes mellitus	3	216	12
1137	Eprosartan	Eprosartan---causes---Abnormal vision---causes---Pioglitazone---treats---type 2 diabetes mellitus	3	217	12
1138	Eprosartan	Eprosartan---treats---hypertension---associates---MMP9---associates---type 2 diabetes mellitus	3	218	12
1139	Eprosartan	Eprosartan---causes---Abdominal pain---causes---Nateglinide---treats---type 2 diabetes mellitus	3	219	12
1140	Eprosartan	Eprosartan---binds---CYP2C9---binds---Rosiglitazone---treats---type 2 diabetes mellitus	3	220	12
1141	Eprosartan	Eprosartan---causes---Upper respiratory tract infection---causes---Orlistat---treats---type 2 diabetes mellitus	3	221	12
1142	Eprosartan	Eprosartan---causes---Muscle spasms---causes---Pioglitazone---treats---type 2 diabetes mellitus	3	222	12
1143	Eprosartan	Eprosartan---causes---Angioedema---causes---Linagliptin---treats---type 2 diabetes mellitus	3	223	12
1144	Eprosartan	Eprosartan---causes---Back pain---causes---Nateglinide---treats---type 2 diabetes mellitus	3	224	12
1145	Eprosartan	Eprosartan---causes---Thrombocytopenia---causes---Tolazamide---treats---type 2 diabetes mellitus	3	225	12
1146	Eprosartan	Eprosartan---binds---AGTR1---expresses---adipose tissue---localizes---type 2 diabetes mellitus	3	226	12
1147	Eprosartan	Eprosartan---causes---Fatigue---causes---Valsartan---treats---type 2 diabetes mellitus	3	227	12
1148	Eprosartan	Eprosartan---causes---Malaise---causes---Irbesartan---treats---type 2 diabetes mellitus	3	228	12
1149	Eprosartan	Eprosartan---causes---Menopausal symptoms---causes---Irbesartan---treats---type 2 diabetes mellitus	3	229	12
1150	Eprosartan	Eprosartan---causes---Arthralgia---causes---Pioglitazone---treats---type 2 diabetes mellitus	3	230	12
1151	Eprosartan	Eprosartan---resembles---Losartan---binds---ACE---associates---type 2 diabetes mellitus	3	231	12
1152	Eprosartan	Eprosartan---causes---Electrocardiogram abnormal---causes---Repaglinide---treats---type 2 diabetes mellitus	3	232	12
1153	Eprosartan	Eprosartan---downregulates---KRT18---regulates---SLC2A2---associates---type 2 diabetes mellitus	3	233	12
1154	Eprosartan	Eprosartan---causes---Alcohol intolerance---causes---Gliclazide---treats---type 2 diabetes mellitus	3	234	12
1155	Eprosartan	Eprosartan---causes---Dizziness---causes---Nateglinide---treats---type 2 diabetes mellitus	3	235	12
1156	Eprosartan	Eprosartan---causes---Cystitis noninfective---causes---Gliclazide---treats---type 2 diabetes mellitus	3	236	12
1157	Eprosartan	Eprosartan---downregulates---KRT18---regulates---KCNJ11---associates---type 2 diabetes mellitus	3	237	12
1158	Eprosartan	Eprosartan---causes---Diabetes mellitus---causes---Bromocriptine---treats---type 2 diabetes mellitus	3	238	12
1159	Eprosartan	Eprosartan---causes---Malaise---causes---Losartan---treats---type 2 diabetes mellitus	3	239	12
1160	Eprosartan	Eprosartan---binds---CYP2C9---binds---Irbesartan---treats---type 2 diabetes mellitus	3	240	12
1161	Eprosartan	Eprosartan---causes---Loss of consciousness---causes---Bromocriptine---treats---type 2 diabetes mellitus	3	241	12
1162	Eprosartan	Eprosartan---causes---Syncope---causes---Bromocriptine---treats---type 2 diabetes mellitus	3	242	12
1163	Eprosartan	Eprosartan---causes---Sweating increased---causes---Metformin---treats---type 2 diabetes mellitus	3	243	12
1164	Eprosartan	Eprosartan---causes---Ill-defined disorder---causes---Tolazamide---treats---type 2 diabetes mellitus	3	244	12
1165	Eprosartan	Eprosartan---downregulates---KRT18---regulates---F7---associates---type 2 diabetes mellitus	3	245	12
1166	Eprosartan	Eprosartan---causes---Alanine aminotransferase increased---causes---Pioglitazone---treats---type 2 diabetes mellitus	3	246	12
1167	Eprosartan	Eprosartan---causes---Hypercholesterolaemia---causes---Gliclazide---treats---type 2 diabetes mellitus	3	247	12
1168	Eprosartan	Eprosartan---causes---Shock---causes---Valsartan---treats---type 2 diabetes mellitus	3	248	12
1169	Eprosartan	Eprosartan---causes---Cough---causes---Valsartan---treats---type 2 diabetes mellitus	3	249	12
1170	Eprosartan	Eprosartan---causes---Vertigo---causes---Pioglitazone---treats---type 2 diabetes mellitus	3	250	12
1171	Eprosartan	Eprosartan---causes---Urine output increased---causes---Orlistat---treats---type 2 diabetes mellitus	3	251	12
1172	Eprosartan	Eprosartan---binds---CYP2C9---binds---Losartan---treats---type 2 diabetes mellitus	3	252	12
1173	Eprosartan	Eprosartan---binds---ABCC2---expresses---kidney---localizes---type 2 diabetes mellitus	3	253	12
1174	Eprosartan	Eprosartan---causes---Angina pectoris---causes---Ramipril---treats---type 2 diabetes mellitus	3	254	12
1175	Eprosartan	Eprosartan---causes---Ataxia---causes---Losartan---treats---type 2 diabetes mellitus	3	255	12
1176	Eprosartan	Eprosartan---causes---Pharyngitis---causes---Pioglitazone---treats---type 2 diabetes mellitus	3	256	12
1177	Eprosartan	Eprosartan---causes---Vascular purpura---causes---Ramipril---treats---type 2 diabetes mellitus	3	257	12
1178	Eprosartan	Eprosartan---causes---Diabetes mellitus---causes---Rosiglitazone---treats---type 2 diabetes mellitus	3	258	12
1179	Eprosartan	Eprosartan---treats---hypertension---localizes---tunica intima---localizes---type 2 diabetes mellitus	3	259	12
1180	Eprosartan	Eprosartan---treats---hypertension---localizes---endothelium---localizes---type 2 diabetes mellitus	3	260	12
1181	Eprosartan	Eprosartan---causes---Tinnitus---causes---Bromocriptine---treats---type 2 diabetes mellitus	3	261	12
1182	Eprosartan	Eprosartan---causes---Malaise---causes---Glipizide---treats---type 2 diabetes mellitus	3	262	12
1183	Eprosartan	Eprosartan---binds---AGTR1---expresses---cortex of kidney---localizes---type 2 diabetes mellitus	3	263	12
1184	Eprosartan	Eprosartan---causes---Palpitations---causes---Nateglinide---treats---type 2 diabetes mellitus	3	264	12
1185	Eprosartan	Eprosartan---causes---Serum creatinine increased---causes---Losartan---treats---type 2 diabetes mellitus	3	265	12
1186	Eprosartan	Eprosartan---causes---Vomiting---causes---Nateglinide---treats---type 2 diabetes mellitus	3	266	12
1187	Eprosartan	Eprosartan---causes---Cystitis---causes---Gliclazide---treats---type 2 diabetes mellitus	3	267	12
1188	Eprosartan	Eprosartan---causes---Fatigue---causes---Pioglitazone---treats---type 2 diabetes mellitus	3	268	12
1189	Eprosartan	Eprosartan---causes---Rhinitis---causes---Valsartan---treats---type 2 diabetes mellitus	3	269	12
1190	Eprosartan	Eprosartan---treats---hypertension---associates---CALM1---associates---type 2 diabetes mellitus	3	270	12
1191	Eprosartan	Eprosartan---binds---CYP2C9---expresses---liver---localizes---type 2 diabetes mellitus	3	271	12
1192	Eprosartan	Eprosartan---causes---Swelling---causes---Valsartan---treats---type 2 diabetes mellitus	3	272	12
1193	Eprosartan	Eprosartan---binds---CYP2C9---binds---Glipizide---treats---type 2 diabetes mellitus	3	273	12
1194	Eprosartan	Eprosartan---causes---Oedema peripheral---causes---Nateglinide---treats---type 2 diabetes mellitus	3	274	12
1195	Eprosartan	Eprosartan---causes---Dermatitis---causes---Linagliptin---treats---type 2 diabetes mellitus	3	275	12
1196	Eprosartan	Eprosartan---causes---Osteoarthritis---causes---Gliclazide---treats---type 2 diabetes mellitus	3	276	12
1197	Eprosartan	Eprosartan---downregulates---KRT18---expresses---retina---localizes---type 2 diabetes mellitus	3	277	12
1198	Eprosartan	Eprosartan---causes---Diabetes mellitus---causes---Irbesartan---treats---type 2 diabetes mellitus	3	278	12
1199	Eprosartan	Eprosartan---causes---Cardiac failure---causes---Gliclazide---treats---type 2 diabetes mellitus	3	279	12
1200	Eprosartan	Eprosartan---causes---Myalgia---causes---Rosiglitazone---treats---type 2 diabetes mellitus	3	280	12
1201	Eprosartan	Eprosartan---causes---Vascular purpura---causes---Glyburide---treats---type 2 diabetes mellitus	3	281	12
1202	Eprosartan	Eprosartan---causes---Polyuria---causes---Orlistat---treats---type 2 diabetes mellitus	3	282	12
1203	Eprosartan	Eprosartan---treats---hypertension---associates---GPX1---associates---type 2 diabetes mellitus	3	283	12
1204	Eprosartan	Eprosartan---causes---Rash---causes---Linagliptin---treats---type 2 diabetes mellitus	3	284	12
1205	Eprosartan	Eprosartan---causes---Rash maculo-papular---causes---Gliclazide---treats---type 2 diabetes mellitus	3	285	12
1206	Eprosartan	Eprosartan---causes---Orthostatic hypotension---causes---Bromocriptine---treats---type 2 diabetes mellitus	3	286	12
1207	Eprosartan	Eprosartan---causes---Loss of consciousness---causes---Irbesartan---treats---type 2 diabetes mellitus	3	287	12
1208	Eprosartan	Eprosartan---binds---CYP2C9---binds---Chlorpropamide---treats---type 2 diabetes mellitus	3	288	12
1209	Eprosartan	Eprosartan---downregulates---KRT18---expresses---liver---localizes---type 2 diabetes mellitus	3	289	12
1210	Eprosartan	Eprosartan---causes---Syncope---causes---Irbesartan---treats---type 2 diabetes mellitus	3	290	12
1211	Eprosartan	Eprosartan---treats---hypertension---associates---MTHFR---associates---type 2 diabetes mellitus	3	291	12
1212	Eprosartan	Eprosartan---causes---Hyperglycaemia---causes---Rosiglitazone---treats---type 2 diabetes mellitus	3	292	12
1213	Eprosartan	Eprosartan---causes---Nausea---causes---Acarbose---treats---type 2 diabetes mellitus	3	293	12
1214	Eprosartan	Eprosartan---causes---Neuropathy peripheral---causes---Metformin---treats---type 2 diabetes mellitus	3	294	12
1215	Eprosartan	Eprosartan---causes---Malaise---causes---Sitagliptin---treats---type 2 diabetes mellitus	3	295	12
1216	Eprosartan	Eprosartan---causes---Bronchitis---causes---Losartan---treats---type 2 diabetes mellitus	3	296	12
1217	Eprosartan	Eprosartan---causes---Arthritis---causes---Irbesartan---treats---type 2 diabetes mellitus	3	297	12
1218	Eprosartan	Eprosartan---causes---Abdominal pain---causes---Valsartan---treats---type 2 diabetes mellitus	3	298	12
1219	Eprosartan	Eprosartan---causes---Bladder pain---causes---Gliclazide---treats---type 2 diabetes mellitus	3	299	12
1220	Eprosartan	Eprosartan---causes---Diabetes mellitus---causes---Losartan---treats---type 2 diabetes mellitus	3	300	12
1221	Eprosartan	Eprosartan---causes---Dermatitis---causes---Nateglinide---treats---type 2 diabetes mellitus	3	301	12
1222	Eprosartan	Eprosartan---causes---Hyponatraemia---causes---Irbesartan---treats---type 2 diabetes mellitus	3	302	12
1223	Eprosartan	Eprosartan---causes---Asthenia---causes---Nateglinide---treats---type 2 diabetes mellitus	3	303	12
1224	Eprosartan	Eprosartan---causes---Back pain---causes---Valsartan---treats---type 2 diabetes mellitus	3	304	12
1225	Eprosartan	Eprosartan---causes---Loss of consciousness---causes---Losartan---treats---type 2 diabetes mellitus	3	305	12
1226	Eprosartan	Eprosartan---causes---Syncope---causes---Losartan---treats---type 2 diabetes mellitus	3	306	12
1227	Eprosartan	Eprosartan---causes---Rash---causes---Nateglinide---treats---type 2 diabetes mellitus	3	307	12
1228	Eprosartan	Eprosartan---treats---hypertension---associates---CCR5---associates---type 2 diabetes mellitus	3	308	12
1229	Eprosartan	Eprosartan---causes---Neuropathy peripheral---causes---Gliclazide---treats---type 2 diabetes mellitus	3	309	12
1230	Eprosartan	Eprosartan---causes---Arthritis---causes---Losartan---treats---type 2 diabetes mellitus	3	310	12
1231	Eprosartan	Eprosartan---causes---Tremor---causes---Nateglinide---treats---type 2 diabetes mellitus	3	311	12
1232	Eprosartan	Eprosartan---causes---Muscular weakness---causes---Irbesartan---treats---type 2 diabetes mellitus	3	312	12
1233	Eprosartan	Eprosartan---causes---Oesophagitis---causes---Irbesartan---treats---type 2 diabetes mellitus	3	313	12
1234	Eprosartan	Eprosartan---causes---Upper respiratory tract infection---causes---Ramipril---treats---type 2 diabetes mellitus	3	314	12
1235	Eprosartan	Eprosartan---causes---Bone pain---causes---Irbesartan---treats---type 2 diabetes mellitus	3	315	12
1236	Eprosartan	Eprosartan---causes---Diarrhoea---causes---Linagliptin---treats---type 2 diabetes mellitus	3	316	12
1237	Eprosartan	Eprosartan---causes---Vertigo---causes---Tolazamide---treats---type 2 diabetes mellitus	3	317	12
1238	Eprosartan	Eprosartan---causes---Hyponatraemia---causes---Losartan---treats---type 2 diabetes mellitus	3	318	12
1239	Eprosartan	Eprosartan---causes---Hyperhidrosis---causes---Pioglitazone---treats---type 2 diabetes mellitus	3	319	12
1240	Eprosartan	Eprosartan---causes---Tinnitus---causes---Irbesartan---treats---type 2 diabetes mellitus	3	320	12
1241	Eprosartan	Eprosartan---treats---hypertension---associates---GCG---associates---type 2 diabetes mellitus	3	321	12
1242	Eprosartan	Eprosartan---causes---Myalgia---causes---Irbesartan---treats---type 2 diabetes mellitus	3	322	12
1243	Eprosartan	Eprosartan---causes---Angioedema---causes---Valsartan---treats---type 2 diabetes mellitus	3	323	12
1244	Eprosartan	Eprosartan---causes---Menopausal symptoms---causes---Glimepiride---treats---type 2 diabetes mellitus	3	324	12
1245	Eprosartan	Eprosartan---upregulates---GPER1---regulates---PRC1---associates---type 2 diabetes mellitus	3	325	12
1246	Eprosartan	Eprosartan---causes---Dizziness---causes---Valsartan---treats---type 2 diabetes mellitus	3	326	12
1247	Eprosartan	Eprosartan---binds---AGTR1---upregulates---adipose tissue---localizes---type 2 diabetes mellitus	3	327	12
1248	Eprosartan	Eprosartan---causes---Paraesthesia---causes---Valsartan---treats---type 2 diabetes mellitus	3	328	12
1249	Eprosartan	Eprosartan---causes---Muscular weakness---causes---Losartan---treats---type 2 diabetes mellitus	3	329	12
1250	Eprosartan	Eprosartan---causes---Hyperglycaemia---causes---Irbesartan---treats---type 2 diabetes mellitus	3	330	12
1251	Eprosartan	Eprosartan---causes---Hot flush---causes---Irbesartan---treats---type 2 diabetes mellitus	3	331	12
1252	Eprosartan	Eprosartan---causes---Otitis media---causes---Gliclazide---treats---type 2 diabetes mellitus	3	332	12
1253	Eprosartan	Eprosartan---causes---Diarrhoea---causes---Nateglinide---treats---type 2 diabetes mellitus	3	333	12
1254	Eprosartan	Eprosartan---causes---Serum creatinine increased---causes---Sitagliptin---treats---type 2 diabetes mellitus	3	334	12
1255	Eprosartan	Eprosartan---causes---Tinnitus---causes---Losartan---treats---type 2 diabetes mellitus	3	335	12
1256	Eprosartan	Eprosartan---causes---Bronchitis---causes---Repaglinide---treats---type 2 diabetes mellitus	3	336	12
1257	Eprosartan	Eprosartan---causes---Renal failure---causes---Irbesartan---treats---type 2 diabetes mellitus	3	337	12
1258	Eprosartan	Eprosartan---causes---Myalgia---causes---Losartan---treats---type 2 diabetes mellitus	3	338	12
1259	Eprosartan	Eprosartan---causes---Insomnia---causes---Valsartan---treats---type 2 diabetes mellitus	3	339	12
1260	Eprosartan	Eprosartan---binds---CYP2C9---binds---Tolbutamide---treats---type 2 diabetes mellitus	3	340	12
1261	Eprosartan	Eprosartan---binds---CYP2C9---binds---Glimepiride---treats---type 2 diabetes mellitus	3	341	12
1262	Eprosartan	Eprosartan---causes---Fatigue---causes---Tolazamide---treats---type 2 diabetes mellitus	3	342	12
1263	Eprosartan	Eprosartan---causes---Loss of consciousness---causes---Glipizide---treats---type 2 diabetes mellitus	3	343	12
1264	Eprosartan	Eprosartan---causes---Syncope---causes---Glipizide---treats---type 2 diabetes mellitus	3	344	12
1265	Eprosartan	Eprosartan---causes---Dyspepsia---causes---Nateglinide---treats---type 2 diabetes mellitus	3	345	12
1266	Eprosartan	Eprosartan---causes---Hyperglycaemia---causes---Losartan---treats---type 2 diabetes mellitus	3	346	12
1267	Eprosartan	Eprosartan---causes---Gastroenteritis---causes---Irbesartan---treats---type 2 diabetes mellitus	3	347	12
1268	Eprosartan	Eprosartan---causes---Thrombocytopenia---causes---Rosiglitazone---treats---type 2 diabetes mellitus	3	348	12
1269	Eprosartan	Eprosartan---causes---Renal failure---causes---Losartan---treats---type 2 diabetes mellitus	3	349	12
1270	Eprosartan	Eprosartan---treats---hypertension---associates---THBD---associates---type 2 diabetes mellitus	3	350	12
1271	Eprosartan	Eprosartan---causes---Hyponatraemia---causes---Glipizide---treats---type 2 diabetes mellitus	3	351	12
1272	Eprosartan	Eprosartan---binds---ABCC2---expresses---cortex of kidney---localizes---type 2 diabetes mellitus	3	352	12
1273	Eprosartan	Eprosartan---causes---Orthostatic hypotension---causes---Irbesartan---treats---type 2 diabetes mellitus	3	353	12
1274	Eprosartan	Eprosartan---causes---Urine output increased---causes---Ramipril---treats---type 2 diabetes mellitus	3	354	12
1275	Eprosartan	Eprosartan---causes---Back pain---causes---Pioglitazone---treats---type 2 diabetes mellitus	3	355	12
1276	Eprosartan	Eprosartan---causes---Palpitations---causes---Valsartan---treats---type 2 diabetes mellitus	3	356	12
1277	Eprosartan	Eprosartan---causes---Myalgia---causes---Glipizide---treats---type 2 diabetes mellitus	3	357	12
1278	Eprosartan	Eprosartan---causes---Musculoskeletal discomfort---causes---Rosiglitazone---treats---type 2 diabetes mellitus	3	358	12
1279	Eprosartan	Eprosartan---causes---Vomiting---causes---Valsartan---treats---type 2 diabetes mellitus	3	359	12
1280	Eprosartan	Eprosartan---causes---Haematuria---causes---Pioglitazone---treats---type 2 diabetes mellitus	3	360	12
1281	Eprosartan	Eprosartan---causes---Hyponatraemia---causes---Chlorpropamide---treats---type 2 diabetes mellitus	3	361	12
1282	Eprosartan	Eprosartan---causes---Bronchitis---causes---Sitagliptin---treats---type 2 diabetes mellitus	3	362	12
1283	Eprosartan	Eprosartan---causes---Orthostatic hypotension---causes---Losartan---treats---type 2 diabetes mellitus	3	363	12
1284	Eprosartan	Eprosartan---causes---Gastritis---causes---Losartan---treats---type 2 diabetes mellitus	3	364	12
1285	Eprosartan	Eprosartan---causes---Blood creatinine increased---causes---Losartan---treats---type 2 diabetes mellitus	3	365	12
1286	Eprosartan	Eprosartan---treats---hypertension---associates---CALCA---associates---type 2 diabetes mellitus	3	366	12
1287	Eprosartan	Eprosartan---causes---Pollakiuria---causes---Bromocriptine---treats---type 2 diabetes mellitus	3	367	12
1288	Eprosartan	Eprosartan---causes---Eczema---causes---Glipizide---treats---type 2 diabetes mellitus	3	368	12
1289	Eprosartan	Eprosartan---causes---Sweating increased---causes---Orlistat---treats---type 2 diabetes mellitus	3	369	12
1290	Eprosartan	Eprosartan---causes---Sinusitis---causes---Valsartan---treats---type 2 diabetes mellitus	3	370	12
1291	Eprosartan	Eprosartan---causes---Thrombocytopenia---causes---Irbesartan---treats---type 2 diabetes mellitus	3	371	12
1292	Eprosartan	Eprosartan---downregulates---KRT18---upregulates---polycystic ovary syndrome---resembles---type 2 diabetes mellitus	3	372	12
1293	Eprosartan	Eprosartan---causes---Visual impairment---causes---Pioglitazone---treats---type 2 diabetes mellitus	3	373	12
1294	Eprosartan	Eprosartan---causes---Hyperglycaemia---causes---Repaglinide---treats---type 2 diabetes mellitus	3	374	12
1295	Eprosartan	Eprosartan---causes---Angioedema---causes---Pioglitazone---treats---type 2 diabetes mellitus	3	375	12
1296	Eprosartan	Eprosartan---causes---Hypokalaemia---causes---Orlistat---treats---type 2 diabetes mellitus	3	376	12
1297	Eprosartan	Eprosartan---causes---Dizziness---causes---Pioglitazone---treats---type 2 diabetes mellitus	3	377	12
1298	Eprosartan	Eprosartan---binds---AGTR1---upregulates---cortex of kidney---localizes---type 2 diabetes mellitus	3	378	12
1299	Eprosartan	Eprosartan---causes---Somnolence---causes---Bromocriptine---treats---type 2 diabetes mellitus	3	379	12
1300	Eprosartan	Eprosartan---causes---Muscle spasms---causes---Bromocriptine---treats---type 2 diabetes mellitus	3	380	12
1301	Eprosartan	Eprosartan---treats---hypertension---associates---ACE---associates---type 2 diabetes mellitus	3	381	12
1302	Eprosartan	Eprosartan---binds---CYP2C9---upregulates---liver---localizes---type 2 diabetes mellitus	3	382	12
1303	Eprosartan	Eprosartan---causes---Thrombocytopenia---causes---Losartan---treats---type 2 diabetes mellitus	3	383	12
1304	Eprosartan	Eprosartan---causes---Urticaria---causes---Linagliptin---treats---type 2 diabetes mellitus	3	384	12
1305	Eprosartan	Eprosartan---causes---Discomfort---causes---Pioglitazone---treats---type 2 diabetes mellitus	3	385	12
1306	Eprosartan	Eprosartan---causes---Insomnia---causes---Pioglitazone---treats---type 2 diabetes mellitus	3	386	12
1307	Eprosartan	Eprosartan---causes---Diabetes mellitus---causes---Glimepiride---treats---type 2 diabetes mellitus	3	387	12
1308	Eprosartan	Eprosartan---treats---hypertension---associates---EDNRA---associates---type 2 diabetes mellitus	3	388	12
1309	Eprosartan	Eprosartan---causes---Musculoskeletal discomfort---causes---Irbesartan---treats---type 2 diabetes mellitus	3	389	12
1310	Eprosartan	Eprosartan---causes---Loss of consciousness---causes---Glimepiride---treats---type 2 diabetes mellitus	3	390	12
1311	Eprosartan	Eprosartan---causes---Dry mouth---causes---Valsartan---treats---type 2 diabetes mellitus	3	391	12
1312	Eprosartan	Eprosartan---treats---hypertension---associates---INS-IGF2---associates---type 2 diabetes mellitus	3	392	12
1313	Eprosartan	Eprosartan---causes---Dermatitis---causes---Valsartan---treats---type 2 diabetes mellitus	3	393	12
1314	Eprosartan	Eprosartan---causes---Polyuria---causes---Ramipril---treats---type 2 diabetes mellitus	3	394	12
1315	Eprosartan	Eprosartan---causes---Myalgia---causes---Sitagliptin---treats---type 2 diabetes mellitus	3	395	12
1316	Eprosartan	Eprosartan---treats---hypertension---treats---Ramipril---treats---type 2 diabetes mellitus	3	396	12
1317	Eprosartan	Eprosartan---causes---Hypersensitivity---causes---Linagliptin---treats---type 2 diabetes mellitus	3	397	12
1318	Eprosartan	Eprosartan---causes---Malaise---causes---Metformin---treats---type 2 diabetes mellitus	3	398	12
1319	Eprosartan	Eprosartan---causes---Urticaria---causes---Nateglinide---treats---type 2 diabetes mellitus	3	399	12
1320	Eprosartan	Eprosartan---treats---hypertension---associates---GLP1R---associates---type 2 diabetes mellitus	3	400	12
1321	Eprosartan	Eprosartan---causes---Viral infection---causes---Gliclazide---treats---type 2 diabetes mellitus	3	401	12
1322	Eprosartan	Eprosartan---causes---Ill-defined disorder---causes---Irbesartan---treats---type 2 diabetes mellitus	3	402	12
1323	Eprosartan	Eprosartan---causes---Asthenia---causes---Valsartan---treats---type 2 diabetes mellitus	3	403	12
1324	Eprosartan	Eprosartan---causes---Gastrointestinal pain---causes---Bromocriptine---treats---type 2 diabetes mellitus	3	404	12
1325	Eprosartan	Eprosartan---causes---Urinary tract infection---causes---Irbesartan---treats---type 2 diabetes mellitus	3	405	12
1326	Eprosartan	Eprosartan---causes---Hyperglycaemia---causes---Sitagliptin---treats---type 2 diabetes mellitus	3	406	12
1327	Eprosartan	Eprosartan---causes---Hyponatraemia---causes---Tolbutamide---treats---type 2 diabetes mellitus	3	407	12
1328	Eprosartan	Eprosartan---causes---Hyponatraemia---causes---Glimepiride---treats---type 2 diabetes mellitus	3	408	12
1329	Eprosartan	Eprosartan---causes---Pruritus---causes---Nateglinide---treats---type 2 diabetes mellitus	3	409	12
1330	Eprosartan	Eprosartan---causes---Musculoskeletal discomfort---causes---Losartan---treats---type 2 diabetes mellitus	3	410	12
1331	Eprosartan	Eprosartan---causes---Rash---causes---Valsartan---treats---type 2 diabetes mellitus	3	411	12
1332	Eprosartan	Eprosartan---causes---Osteoarthritis---causes---Orlistat---treats---type 2 diabetes mellitus	3	412	12
1333	Eprosartan	Eprosartan---causes---Eczema---causes---Sitagliptin---treats---type 2 diabetes mellitus	3	413	12
1334	Eprosartan	Eprosartan---downregulates---KRT18---upregulates---liver---localizes---type 2 diabetes mellitus	3	414	12
1335	Eprosartan	Eprosartan---causes---Renal failure---causes---Sitagliptin---treats---type 2 diabetes mellitus	3	415	12
1336	Eprosartan	Eprosartan---causes---Constipation---causes---Linagliptin---treats---type 2 diabetes mellitus	3	416	12
1337	Eprosartan	Eprosartan---treats---hypertension---localizes---artery---localizes---type 2 diabetes mellitus	3	417	12
1338	Eprosartan	Eprosartan---causes---Ill-defined disorder---causes---Losartan---treats---type 2 diabetes mellitus	3	418	12
1339	Eprosartan	Eprosartan---causes---Thrombocytopenia---causes---Glipizide---treats---type 2 diabetes mellitus	3	419	12
1340	Eprosartan	Eprosartan---causes---Atrial fibrillation---causes---Losartan---treats---type 2 diabetes mellitus	3	420	12
1341	Eprosartan	Eprosartan---causes---Malaise---causes---Gliclazide---treats---type 2 diabetes mellitus	3	421	12
1342	Eprosartan	Eprosartan---causes---Urinary tract infection---causes---Losartan---treats---type 2 diabetes mellitus	3	422	12
1343	Eprosartan	Eprosartan---causes---Hypersensitivity---causes---Nateglinide---treats---type 2 diabetes mellitus	3	423	12
1344	Eprosartan	Eprosartan---causes---Gastroenteritis---causes---Sitagliptin---treats---type 2 diabetes mellitus	3	424	12
1345	Eprosartan	Eprosartan---causes---Migraine---causes---Losartan---treats---type 2 diabetes mellitus	3	425	12
1346	Eprosartan	Eprosartan---causes---Flatulence---causes---Irbesartan---treats---type 2 diabetes mellitus	3	426	12
1347	Eprosartan	Eprosartan---causes---Vertigo---causes---Bromocriptine---treats---type 2 diabetes mellitus	3	427	12
1348	Eprosartan	Eprosartan---causes---Thrombocytopenia---causes---Repaglinide---treats---type 2 diabetes mellitus	3	428	12
1349	Eprosartan	Eprosartan---causes---Anorexia---causes---Bromocriptine---treats---type 2 diabetes mellitus	3	429	12
1350	Eprosartan	Eprosartan---causes---Feeling abnormal---causes---Pioglitazone---treats---type 2 diabetes mellitus	3	430	12
1351	Eprosartan	Eprosartan---resembles---Losartan---binds---CYP1A2---associates---type 2 diabetes mellitus	3	431	12
1352	Eprosartan	Eprosartan---causes---Arthralgia---causes---Rosiglitazone---treats---type 2 diabetes mellitus	3	432	12
1353	Eprosartan	Eprosartan---causes---Decreased appetite---causes---Bromocriptine---treats---type 2 diabetes mellitus	3	433	12
1354	Eprosartan	Eprosartan---causes---Sinusitis---causes---Pioglitazone---treats---type 2 diabetes mellitus	3	434	12
1355	Eprosartan	Eprosartan---includes---Angiotensin 2 Receptor Antagonists---includes---Valsartan---treats---type 2 diabetes mellitus	3	435	12
1356	Eprosartan	Eprosartan---causes---Oedema peripheral---causes---Pioglitazone---treats---type 2 diabetes mellitus	3	436	12
1357	Eprosartan	Eprosartan---causes---Diarrhoea---causes---Valsartan---treats---type 2 diabetes mellitus	3	437	12
1358	Eprosartan	Eprosartan---causes---Hot flush---causes---Glimepiride---treats---type 2 diabetes mellitus	3	438	12
1359	Eprosartan	Eprosartan---treats---hypertension---associates---LEP---associates---type 2 diabetes mellitus	3	439	12
1360	Eprosartan	Eprosartan---causes---Flatulence---causes---Losartan---treats---type 2 diabetes mellitus	3	440	12
1361	Eprosartan	Eprosartan---causes---Nervousness---causes---Bromocriptine---treats---type 2 diabetes mellitus	3	441	12
1362	Eprosartan	Eprosartan---binds---CYP2C9---binds---Gliclazide---treats---type 2 diabetes mellitus	3	442	12
1363	Eprosartan	Eprosartan---causes---Orthostatic hypotension---causes---Sitagliptin---treats---type 2 diabetes mellitus	3	443	12
1364	Eprosartan	Eprosartan---causes---Blood creatinine increased---causes---Sitagliptin---treats---type 2 diabetes mellitus	3	444	12
1365	Eprosartan	Eprosartan---causes---Thrombocytopenia---causes---Chlorpropamide---treats---type 2 diabetes mellitus	3	445	12
1366	Eprosartan	Eprosartan---causes---Neuropathy peripheral---causes---Orlistat---treats---type 2 diabetes mellitus	3	446	12
1367	Eprosartan	Eprosartan---causes---Dyspepsia---causes---Valsartan---treats---type 2 diabetes mellitus	3	447	12
1368	Eprosartan	Eprosartan---causes---Musculoskeletal discomfort---causes---Glipizide---treats---type 2 diabetes mellitus	3	448	12
1369	Eprosartan	Eprosartan---causes---Somnolence---causes---Irbesartan---treats---type 2 diabetes mellitus	3	449	12
1370	Eprosartan	Eprosartan---causes---Muscle spasms---causes---Irbesartan---treats---type 2 diabetes mellitus	3	450	12
1371	Eprosartan	Eprosartan---causes---Fatigue---causes---Bromocriptine---treats---type 2 diabetes mellitus	3	451	12
1372	Eprosartan	Eprosartan---causes---Pollakiuria---causes---Losartan---treats---type 2 diabetes mellitus	3	452	12
1373	Eprosartan	Eprosartan---causes---Musculoskeletal discomfort---causes---Repaglinide---treats---type 2 diabetes mellitus	3	453	12
1374	Eprosartan	Eprosartan---causes---Cramps of lower extremities---causes---Orlistat---treats---type 2 diabetes mellitus	3	454	12
1375	Eprosartan	Eprosartan---causes---Ill-defined disorder---causes---Glipizide---treats---type 2 diabetes mellitus	3	455	12
1376	Eprosartan	Eprosartan---causes---Dizziness---causes---Tolazamide---treats---type 2 diabetes mellitus	3	456	12
1377	Eprosartan	Eprosartan---causes---Asthma---causes---Irbesartan---treats---type 2 diabetes mellitus	3	457	12
1378	Eprosartan	Eprosartan---causes---Migraine---causes---Glipizide---treats---type 2 diabetes mellitus	3	458	12
1379	Eprosartan	Eprosartan---causes---Somnolence---causes---Losartan---treats---type 2 diabetes mellitus	3	459	12
1380	Eprosartan	Eprosartan---causes---Urinary tract infection---causes---Repaglinide---treats---type 2 diabetes mellitus	3	460	12
1381	Eprosartan	Eprosartan---causes---Chest pain---causes---Valsartan---treats---type 2 diabetes mellitus	3	461	12
1382	Eprosartan	Eprosartan---causes---Muscle spasms---causes---Losartan---treats---type 2 diabetes mellitus	3	462	12
1383	Eprosartan	Eprosartan---causes---Dyspnoea---causes---Valsartan---treats---type 2 diabetes mellitus	3	463	12
1384	Eprosartan	Eprosartan---causes---Arthralgia---causes---Irbesartan---treats---type 2 diabetes mellitus	3	464	12
1385	Eprosartan	Eprosartan---causes---Discomfort---causes---Tolazamide---treats---type 2 diabetes mellitus	3	465	12
1386	Eprosartan	Eprosartan---causes---Asthenia---causes---Pioglitazone---treats---type 2 diabetes mellitus	3	466	12
1387	Eprosartan	Eprosartan---causes---Headache---causes---Linagliptin---treats---type 2 diabetes mellitus	3	467	12
1388	Eprosartan	Eprosartan---binds---ABCC2---binds---Glyburide---treats---type 2 diabetes mellitus	3	468	12
1389	Eprosartan	Eprosartan---causes---Flatulence---causes---Glipizide---treats---type 2 diabetes mellitus	3	469	12
1390	Eprosartan	Eprosartan---binds---ABCC2---upregulates---cortex of kidney---localizes---type 2 diabetes mellitus	3	470	12
1391	Eprosartan	Eprosartan---causes---Gastrointestinal pain---causes---Irbesartan---treats---type 2 diabetes mellitus	3	471	12
1392	Eprosartan	Eprosartan---causes---Arthralgia---causes---Losartan---treats---type 2 diabetes mellitus	3	472	12
1393	Eprosartan	Eprosartan---causes---Epistaxis---causes---Irbesartan---treats---type 2 diabetes mellitus	3	473	12
1394	Eprosartan	Eprosartan---causes---Fatigue---causes---Rosiglitazone---treats---type 2 diabetes mellitus	3	474	12
1395	Eprosartan	Eprosartan---causes---Shock---causes---Bromocriptine---treats---type 2 diabetes mellitus	3	475	12
1396	Eprosartan	Eprosartan---causes---Musculoskeletal discomfort---causes---Sitagliptin---treats---type 2 diabetes mellitus	3	476	12
1397	Eprosartan	Eprosartan---causes---Thrombocytopenia---causes---Tolbutamide---treats---type 2 diabetes mellitus	3	477	12
1398	Eprosartan	Eprosartan---causes---Thrombocytopenia---causes---Glimepiride---treats---type 2 diabetes mellitus	3	478	12
1399	Eprosartan	Eprosartan---causes---Abnormal vision---causes---Glipizide---treats---type 2 diabetes mellitus	3	479	12
1400	Eprosartan	Eprosartan---causes---Gastrointestinal pain---causes---Losartan---treats---type 2 diabetes mellitus	3	480	12
1401	Eprosartan	Eprosartan---causes---Hypotension---causes---Valsartan---treats---type 2 diabetes mellitus	3	481	12
1402	Eprosartan	Eprosartan---causes---Loss of consciousness---causes---Metformin---treats---type 2 diabetes mellitus	3	482	12
1403	Eprosartan	Eprosartan---causes---Syncope---causes---Metformin---treats---type 2 diabetes mellitus	3	483	12
1404	Eprosartan	Eprosartan---causes---Vertigo---causes---Irbesartan---treats---type 2 diabetes mellitus	3	484	12
1405	Eprosartan	Eprosartan---causes---Tension---causes---Bromocriptine---treats---type 2 diabetes mellitus	3	485	12
1406	Eprosartan	Eprosartan---causes---Anorexia---causes---Irbesartan---treats---type 2 diabetes mellitus	3	486	12
1407	Eprosartan	Eprosartan---causes---Sweating increased---causes---Ramipril---treats---type 2 diabetes mellitus	3	487	12
1408	Eprosartan	Eprosartan---causes---Epistaxis---causes---Losartan---treats---type 2 diabetes mellitus	3	488	12
1409	Eprosartan	Eprosartan---causes---Somnolence---causes---Glipizide---treats---type 2 diabetes mellitus	3	489	12
1410	Eprosartan	Eprosartan---causes---Ill-defined disorder---causes---Sitagliptin---treats---type 2 diabetes mellitus	3	490	12
1411	Eprosartan	Eprosartan---causes---Diarrhoea---causes---Pioglitazone---treats---type 2 diabetes mellitus	3	491	12
1412	Eprosartan	Eprosartan---causes---Muscle spasms---causes---Glipizide---treats---type 2 diabetes mellitus	3	492	12
1413	Eprosartan	Eprosartan---causes---Urinary tract infection---causes---Sitagliptin---treats---type 2 diabetes mellitus	3	493	12
1414	Eprosartan	Eprosartan---causes---Bronchitis---causes---Gliclazide---treats---type 2 diabetes mellitus	3	494	12
1415	Eprosartan	Eprosartan---causes---Decreased appetite---causes---Irbesartan---treats---type 2 diabetes mellitus	3	495	12
1416	Eprosartan	Eprosartan---causes---Migraine---causes---Sitagliptin---treats---type 2 diabetes mellitus	3	496	12
1417	Eprosartan	Eprosartan---causes---Pharyngitis---causes---Irbesartan---treats---type 2 diabetes mellitus	3	497	12
1418	Eprosartan	Eprosartan---causes---Alcohol intolerance---causes---Glyburide---treats---type 2 diabetes mellitus	3	498	12
1419	Eprosartan	Eprosartan---treats---hypertension---associates---APOA1---associates---type 2 diabetes mellitus	3	499	12
1420	Eprosartan	Eprosartan---causes---Feeling abnormal---causes---Tolazamide---treats---type 2 diabetes mellitus	3	500	12
1421	Eprosartan	Eprosartan---causes---Vertigo---causes---Losartan---treats---type 2 diabetes mellitus	3	501	12
1422	Eprosartan	Eprosartan---causes---Nervousness---causes---Irbesartan---treats---type 2 diabetes mellitus	3	502	12
1423	Eprosartan	Eprosartan---causes---Anorexia---causes---Losartan---treats---type 2 diabetes mellitus	3	503	12
1424	Eprosartan	Eprosartan---causes---Loss of consciousness---causes---Gliclazide---treats---type 2 diabetes mellitus	3	504	12
1425	Eprosartan	Eprosartan---causes---Rhinitis---causes---Bromocriptine---treats---type 2 diabetes mellitus	3	505	12
1426	Eprosartan	Eprosartan---causes---Decreased appetite---causes---Losartan---treats---type 2 diabetes mellitus	3	506	12
1427	Eprosartan	Eprosartan---causes---Arthritis---causes---Gliclazide---treats---type 2 diabetes mellitus	3	507	12
1428	Eprosartan	Eprosartan---causes---Pharyngitis---causes---Losartan---treats---type 2 diabetes mellitus	3	508	12
1429	Eprosartan	Eprosartan---binds---AGTR1---interacts---AGT---associates---type 2 diabetes mellitus	3	509	12
1430	Eprosartan	Eprosartan---causes---Arthralgia---causes---Glipizide---treats---type 2 diabetes mellitus	3	510	12
1431	Eprosartan	Eprosartan---causes---Flatulence---causes---Sitagliptin---treats---type 2 diabetes mellitus	3	511	12
1432	Eprosartan	Eprosartan---causes---Face oedema---causes---Irbesartan---treats---type 2 diabetes mellitus	3	512	12
1433	Eprosartan	Eprosartan---causes---Urticaria---causes---Valsartan---treats---type 2 diabetes mellitus	3	513	12
1434	Eprosartan	Eprosartan---causes---Fatigue---causes---Irbesartan---treats---type 2 diabetes mellitus	3	514	12
1435	Eprosartan	Eprosartan---causes---Hyponatraemia---causes---Gliclazide---treats---type 2 diabetes mellitus	3	515	12
1436	Eprosartan	Eprosartan---causes---Arthralgia---causes---Repaglinide---treats---type 2 diabetes mellitus	3	516	12
1437	Eprosartan	Eprosartan---causes---Pruritus---causes---Valsartan---treats---type 2 diabetes mellitus	3	517	12
1438	Eprosartan	Eprosartan---causes---Nervousness---causes---Losartan---treats---type 2 diabetes mellitus	3	518	12
1439	Eprosartan	Eprosartan---treats---hypertension---associates---CDO1---associates---type 2 diabetes mellitus	3	519	12
1440	Eprosartan	Eprosartan---causes---Myalgia---causes---Metformin---treats---type 2 diabetes mellitus	3	520	12
1441	Eprosartan	Eprosartan---causes---Chest pain---causes---Pioglitazone---treats---type 2 diabetes mellitus	3	521	12
1442	Eprosartan	Eprosartan---causes---Gastrointestinal pain---causes---Glipizide---treats---type 2 diabetes mellitus	3	522	12
1443	Eprosartan	Eprosartan---causes---Dyspnoea---causes---Pioglitazone---treats---type 2 diabetes mellitus	3	523	12
1444	Eprosartan	Eprosartan---downregulates---KRT18---expresses---kidney---localizes---type 2 diabetes mellitus	3	524	12
1445	Eprosartan	Eprosartan---causes---Gastrointestinal pain---causes---Repaglinide---treats---type 2 diabetes mellitus	3	525	12
1446	Eprosartan	Eprosartan---causes---Face oedema---causes---Losartan---treats---type 2 diabetes mellitus	3	526	12
1447	Eprosartan	Eprosartan---causes---Oesophagitis---causes---Gliclazide---treats---type 2 diabetes mellitus	3	527	12
1448	Eprosartan	Eprosartan---causes---Bone pain---causes---Gliclazide---treats---type 2 diabetes mellitus	3	528	12
1449	Eprosartan	Eprosartan---causes---Body temperature increased---causes---Bromocriptine---treats---type 2 diabetes mellitus	3	529	12
1450	Eprosartan	Eprosartan---causes---Fatigue---causes---Losartan---treats---type 2 diabetes mellitus	3	530	12
1451	Eprosartan	Eprosartan---causes---Sweating increased---causes---Glyburide---treats---type 2 diabetes mellitus	3	531	12
1452	Eprosartan	Eprosartan---causes---Hypersensitivity---causes---Valsartan---treats---type 2 diabetes mellitus	3	532	12
1453	Eprosartan	Eprosartan---causes---Somnolence---causes---Sitagliptin---treats---type 2 diabetes mellitus	3	533	12
1454	Eprosartan	Eprosartan---causes---Tinnitus---causes---Gliclazide---treats---type 2 diabetes mellitus	3	534	12
1455	Eprosartan	Eprosartan---causes---Muscle spasms---causes---Sitagliptin---treats---type 2 diabetes mellitus	3	535	12
1456	Eprosartan	Eprosartan---causes---Myalgia---causes---Gliclazide---treats---type 2 diabetes mellitus	3	536	12
1457	Eprosartan	Eprosartan---causes---Cardiac failure---causes---Ramipril---treats---type 2 diabetes mellitus	3	537	12
1458	Eprosartan	Eprosartan---causes---Vertigo---causes---Glipizide---treats---type 2 diabetes mellitus	3	538	12
1459	Eprosartan	Eprosartan---causes---Anorexia---causes---Glipizide---treats---type 2 diabetes mellitus	3	539	12
1460	Eprosartan	Eprosartan---causes---Rash maculo-papular---causes---Ramipril---treats---type 2 diabetes mellitus	3	540	12
1461	Eprosartan	Eprosartan---causes---Hyperglycaemia---causes---Gliclazide---treats---type 2 diabetes mellitus	3	541	12
1462	Eprosartan	Eprosartan---causes---Asthenia---causes---Tolazamide---treats---type 2 diabetes mellitus	3	542	12
1463	Eprosartan	Eprosartan---causes---Abdominal pain---causes---Bromocriptine---treats---type 2 diabetes mellitus	3	543	12
1464	Eprosartan	Eprosartan---causes---Decreased appetite---causes---Glipizide---treats---type 2 diabetes mellitus	3	544	12
1465	Eprosartan	Eprosartan---causes---Pharyngitis---causes---Glipizide---treats---type 2 diabetes mellitus	3	545	12
1466	Eprosartan	Eprosartan---causes---Chills---causes---Irbesartan---treats---type 2 diabetes mellitus	3	546	12
1467	Eprosartan	Eprosartan---causes---Eczema---causes---Gliclazide---treats---type 2 diabetes mellitus	3	547	12
1468	Eprosartan	Eprosartan---upregulates---GPER1---expresses---cardiovascular system---localizes---type 2 diabetes mellitus	3	548	12
1469	Eprosartan	Eprosartan---causes---Constipation---causes---Valsartan---treats---type 2 diabetes mellitus	3	549	12
1470	Eprosartan	Eprosartan---causes---Rash---causes---Tolazamide---treats---type 2 diabetes mellitus	3	550	12
1471	Eprosartan	Eprosartan---causes---Pollakiuria---causes---Glimepiride---treats---type 2 diabetes mellitus	3	551	12
1472	Eprosartan	Eprosartan---causes---Shock---causes---Irbesartan---treats---type 2 diabetes mellitus	3	552	12
1473	Eprosartan	Eprosartan---causes---Renal failure---causes---Gliclazide---treats---type 2 diabetes mellitus	3	553	12
1474	Eprosartan	Eprosartan---causes---Cough---causes---Irbesartan---treats---type 2 diabetes mellitus	3	554	12
1475	Eprosartan	Eprosartan---causes---Nervousness---causes---Glipizide---treats---type 2 diabetes mellitus	3	555	12
1476	Eprosartan	Eprosartan---causes---Arthralgia---causes---Sitagliptin---treats---type 2 diabetes mellitus	3	556	12
1477	Eprosartan	Eprosartan---causes---Nausea---causes---Nateglinide---treats---type 2 diabetes mellitus	3	557	12
1478	Eprosartan	Eprosartan---causes---Gastroenteritis---causes---Gliclazide---treats---type 2 diabetes mellitus	3	558	12
1479	Eprosartan	Eprosartan---causes---Tachycardia---causes---Bromocriptine---treats---type 2 diabetes mellitus	3	559	12
1480	Eprosartan	Eprosartan---causes---Malaise---causes---Orlistat---treats---type 2 diabetes mellitus	3	560	12
1481	Eprosartan	Eprosartan---causes---Tension---causes---Irbesartan---treats---type 2 diabetes mellitus	3	561	12
1482	Eprosartan	Eprosartan---causes---Anorexia---causes---Chlorpropamide---treats---type 2 diabetes mellitus	3	562	12
1483	Eprosartan	Eprosartan---causes---Somnolence---causes---Glimepiride---treats---type 2 diabetes mellitus	3	563	12
1484	Eprosartan	Eprosartan---causes---Neuropathy peripheral---causes---Ramipril---treats---type 2 diabetes mellitus	3	564	12
1485	Eprosartan	Eprosartan---causes---Menopausal symptoms---causes---Orlistat---treats---type 2 diabetes mellitus	3	565	12
1486	Eprosartan	Eprosartan---causes---Gastrointestinal pain---causes---Sitagliptin---treats---type 2 diabetes mellitus	3	566	12
1487	Eprosartan	Eprosartan---causes---Shock---causes---Losartan---treats---type 2 diabetes mellitus	3	567	12
1488	Eprosartan	Eprosartan---causes---Cough---causes---Losartan---treats---type 2 diabetes mellitus	3	568	12
1489	Eprosartan	Eprosartan---causes---Decreased appetite---causes---Chlorpropamide---treats---type 2 diabetes mellitus	3	569	12
1490	Eprosartan	Eprosartan---causes---Visual impairment---causes---Bromocriptine---treats---type 2 diabetes mellitus	3	570	12
1491	Eprosartan	Eprosartan---binds---AGTR1---regulates---ZMIZ1---associates---type 2 diabetes mellitus	3	571	12
1492	Eprosartan	Eprosartan---causes---Dizziness---causes---Bromocriptine---treats---type 2 diabetes mellitus	3	572	12
1493	Eprosartan	Eprosartan---causes---Hyperhidrosis---causes---Irbesartan---treats---type 2 diabetes mellitus	3	573	12
1494	Eprosartan	Eprosartan---causes---Tension---causes---Losartan---treats---type 2 diabetes mellitus	3	574	12
1495	Eprosartan	Eprosartan---causes---Paraesthesia---causes---Bromocriptine---treats---type 2 diabetes mellitus	3	575	12
1496	Eprosartan	Eprosartan---causes---Gastritis---causes---Gliclazide---treats---type 2 diabetes mellitus	3	576	12
1497	Eprosartan	Eprosartan---treats---hypertension---associates---SLC5A2---associates---type 2 diabetes mellitus	3	577	12
1498	Eprosartan	Eprosartan---causes---Urticaria---causes---Pioglitazone---treats---type 2 diabetes mellitus	3	578	12
1499	Eprosartan	Eprosartan---causes---Rhinitis---causes---Irbesartan---treats---type 2 diabetes mellitus	3	579	12
1500	Eprosartan	Eprosartan---downregulates---KRT18---expresses---adipose tissue---localizes---type 2 diabetes mellitus	3	580	12
1501	Eprosartan	Eprosartan---causes---Thrombocytopenia---causes---Metformin---treats---type 2 diabetes mellitus	3	581	12
1502	Eprosartan	Eprosartan---causes---Dyspepsia---causes---Tolazamide---treats---type 2 diabetes mellitus	3	582	12
1503	Eprosartan	Eprosartan---causes---Vertigo---causes---Sitagliptin---treats---type 2 diabetes mellitus	3	583	12
1504	Eprosartan	Eprosartan---causes---Insomnia---causes---Bromocriptine---treats---type 2 diabetes mellitus	3	584	12
1505	Eprosartan	Eprosartan---causes---Bradycardia---causes---Bromocriptine---treats---type 2 diabetes mellitus	3	585	12
1506	Eprosartan	Eprosartan---causes---Swelling---causes---Irbesartan---treats---type 2 diabetes mellitus	3	586	12
1507	Eprosartan	Eprosartan---causes---Back pain---causes---Rosiglitazone---treats---type 2 diabetes mellitus	3	587	12
1508	Eprosartan	Eprosartan---causes---Decreased appetite---causes---Sitagliptin---treats---type 2 diabetes mellitus	3	588	12
1509	Eprosartan	Eprosartan---causes---Hyperhidrosis---causes---Losartan---treats---type 2 diabetes mellitus	3	589	12
1510	Eprosartan	Eprosartan---causes---Pharyngitis---causes---Sitagliptin---treats---type 2 diabetes mellitus	3	590	12
1511	Eprosartan	Eprosartan---causes---Gastrointestinal pain---causes---Glimepiride---treats---type 2 diabetes mellitus	3	591	12
1512	Eprosartan	Eprosartan---causes---Conjunctivitis---causes---Irbesartan---treats---type 2 diabetes mellitus	3	592	12
1513	Eprosartan	Eprosartan---causes---Rhinitis---causes---Losartan---treats---type 2 diabetes mellitus	3	593	12
1514	Eprosartan	Eprosartan---causes---Hypersensitivity---causes---Pioglitazone---treats---type 2 diabetes mellitus	3	594	12
1515	Eprosartan	Eprosartan---treats---hypertension---localizes---kidney---localizes---type 2 diabetes mellitus	3	595	12
1516	Eprosartan	Eprosartan---causes---Chills---causes---Glipizide---treats---type 2 diabetes mellitus	3	596	12
1517	Eprosartan	Eprosartan---causes---Nervousness---causes---Sitagliptin---treats---type 2 diabetes mellitus	3	597	12
1518	Eprosartan	Eprosartan---causes---Thrombocytopenia---causes---Gliclazide---treats---type 2 diabetes mellitus	3	598	12
1519	Eprosartan	Eprosartan---causes---Body temperature increased---causes---Irbesartan---treats---type 2 diabetes mellitus	3	599	12
1520	Eprosartan	Eprosartan---causes---Shock---causes---Glipizide---treats---type 2 diabetes mellitus	3	600	12
1521	Eprosartan	Eprosartan---treats---hypertension---associates---NOS1---associates---type 2 diabetes mellitus	3	601	12
1522	Eprosartan	Eprosartan---causes---Headache---causes---Valsartan---treats---type 2 diabetes mellitus	3	602	12
1523	Eprosartan	Eprosartan---causes---Swelling---causes---Losartan---treats---type 2 diabetes mellitus	3	603	12
1524	Eprosartan	Eprosartan---causes---Alanine aminotransferase increased---causes---Glimepiride---treats---type 2 diabetes mellitus	3	604	12
1525	Eprosartan	Eprosartan---causes---Face oedema---causes---Sitagliptin---treats---type 2 diabetes mellitus	3	605	12
1526	Eprosartan	Eprosartan---causes---Conjunctivitis---causes---Losartan---treats---type 2 diabetes mellitus	3	606	12
1527	Eprosartan	Eprosartan---causes---Musculoskeletal discomfort---causes---Metformin---treats---type 2 diabetes mellitus	3	607	12
1528	Eprosartan	Eprosartan---causes---Angioedema---causes---Rosiglitazone---treats---type 2 diabetes mellitus	3	608	12
1529	Eprosartan	Eprosartan---causes---Fatigue---causes---Sitagliptin---treats---type 2 diabetes mellitus	3	609	12
1530	Eprosartan	Eprosartan---causes---Dizziness---causes---Rosiglitazone---treats---type 2 diabetes mellitus	3	610	12
1531	Eprosartan	Eprosartan---treats---hypertension---associates---ID1---associates---type 2 diabetes mellitus	3	611	12
1532	Eprosartan	Eprosartan---causes---Purpura---causes---Ramipril---treats---type 2 diabetes mellitus	3	612	12
1533	Eprosartan	Eprosartan---causes---Anorexia---causes---Glimepiride---treats---type 2 diabetes mellitus	3	613	12
1534	Eprosartan	Eprosartan---causes---Tension---causes---Glipizide---treats---type 2 diabetes mellitus	3	614	12
1535	Eprosartan	Eprosartan---causes---Body temperature increased---causes---Losartan---treats---type 2 diabetes mellitus	3	615	12
1536	Eprosartan	Eprosartan---causes---Anxiety---causes---Valsartan---treats---type 2 diabetes mellitus	3	616	12
1537	Eprosartan	Eprosartan---causes---Decreased appetite---causes---Glimepiride---treats---type 2 diabetes mellitus	3	617	12
1538	Eprosartan	Eprosartan---causes---Ill-defined disorder---causes---Metformin---treats---type 2 diabetes mellitus	3	618	12
1539	Eprosartan	Eprosartan---causes---Abdominal pain---causes---Irbesartan---treats---type 2 diabetes mellitus	3	619	12
1540	Eprosartan	Eprosartan---causes---Migraine---causes---Metformin---treats---type 2 diabetes mellitus	3	620	12
1541	Eprosartan	Eprosartan---causes---Vomiting---causes---Bromocriptine---treats---type 2 diabetes mellitus	3	621	12
1542	Eprosartan	Eprosartan---causes---Musculoskeletal discomfort---causes---Gliclazide---treats---type 2 diabetes mellitus	3	622	12
1543	Eprosartan	Eprosartan---causes---Nervousness---causes---Glimepiride---treats---type 2 diabetes mellitus	3	623	12
1544	Eprosartan	Eprosartan---causes---Hyperhidrosis---causes---Glipizide---treats---type 2 diabetes mellitus	3	624	12
1545	Eprosartan	Eprosartan---causes---Feeling abnormal---causes---Bromocriptine---treats---type 2 diabetes mellitus	3	625	12
1546	Eprosartan	Eprosartan---causes---Rhinitis---causes---Glipizide---treats---type 2 diabetes mellitus	3	626	12
1547	Eprosartan	Eprosartan---causes---Tachycardia---causes---Irbesartan---treats---type 2 diabetes mellitus	3	627	12
1548	Eprosartan	Eprosartan---causes---Abdominal pain---causes---Losartan---treats---type 2 diabetes mellitus	3	628	12
1549	Eprosartan	Eprosartan---causes---Sinusitis---causes---Bromocriptine---treats---type 2 diabetes mellitus	3	629	12
1550	Eprosartan	Eprosartan---causes---Ill-defined disorder---causes---Gliclazide---treats---type 2 diabetes mellitus	3	630	12
1551	Eprosartan	Eprosartan---causes---Rhinitis---causes---Repaglinide---treats---type 2 diabetes mellitus	3	631	12
1552	Eprosartan	Eprosartan---causes---Fatigue---causes---Glimepiride---treats---type 2 diabetes mellitus	3	632	12
1553	Eprosartan	Eprosartan---causes---Oedema peripheral---causes---Bromocriptine---treats---type 2 diabetes mellitus	3	633	12
1554	Eprosartan	Eprosartan---causes---Urinary tract infection---causes---Gliclazide---treats---type 2 diabetes mellitus	3	634	12
1555	Eprosartan	Eprosartan---causes---Flatulence---causes---Metformin---treats---type 2 diabetes mellitus	3	635	12
1556	Eprosartan	Eprosartan---causes---Back pain---causes---Losartan---treats---type 2 diabetes mellitus	3	636	12
1557	Eprosartan	Eprosartan---causes---Visual impairment---causes---Irbesartan---treats---type 2 diabetes mellitus	3	637	12
1558	Eprosartan	Eprosartan---causes---Conjunctivitis---causes---Glipizide---treats---type 2 diabetes mellitus	3	638	12
1559	Eprosartan	Eprosartan---causes---Angioedema---causes---Irbesartan---treats---type 2 diabetes mellitus	3	639	12
1560	Eprosartan	Eprosartan---causes---Diabetes mellitus---causes---Orlistat---treats---type 2 diabetes mellitus	3	640	12
1561	Eprosartan	Eprosartan---causes---Tachycardia---causes---Losartan---treats---type 2 diabetes mellitus	3	641	12
1562	Eprosartan	Eprosartan---causes---Dizziness---causes---Irbesartan---treats---type 2 diabetes mellitus	3	642	12
1563	Eprosartan	Eprosartan---causes---Cough---causes---Sitagliptin---treats---type 2 diabetes mellitus	3	643	12
1564	Eprosartan	Eprosartan---causes---Paraesthesia---causes---Irbesartan---treats---type 2 diabetes mellitus	3	644	12
1565	Eprosartan	Eprosartan---treats---hypertension---associates---EDNRB---associates---type 2 diabetes mellitus	3	645	12
1566	Eprosartan	Eprosartan---causes---Purpura---causes---Glyburide---treats---type 2 diabetes mellitus	3	646	12
1567	Eprosartan	Eprosartan---causes---Flatulence---causes---Gliclazide---treats---type 2 diabetes mellitus	3	647	12
1568	Eprosartan	Eprosartan---causes---Tension---causes---Sitagliptin---treats---type 2 diabetes mellitus	3	648	12
1569	Eprosartan	Eprosartan---causes---Arthritis---causes---Orlistat---treats---type 2 diabetes mellitus	3	649	12
1570	Eprosartan	Eprosartan---causes---Discomfort---causes---Irbesartan---treats---type 2 diabetes mellitus	3	650	12
1571	Eprosartan	Eprosartan---causes---Bradycardia---causes---Irbesartan---treats---type 2 diabetes mellitus	3	651	12
1572	Eprosartan	Eprosartan---causes---Angioedema---causes---Losartan---treats---type 2 diabetes mellitus	3	652	12
1573	Eprosartan	Eprosartan---causes---Urticaria---causes---Tolazamide---treats---type 2 diabetes mellitus	3	653	12
1574	Eprosartan	Eprosartan---causes---Somnolence---causes---Metformin---treats---type 2 diabetes mellitus	3	654	12
1575	Eprosartan	Eprosartan---causes---Dizziness---causes---Losartan---treats---type 2 diabetes mellitus	3	655	12
1576	Eprosartan	Eprosartan---treats---hypertension---associates---CD36---associates---type 2 diabetes mellitus	3	656	12
1577	Eprosartan	Eprosartan---causes---Muscle spasms---causes---Metformin---treats---type 2 diabetes mellitus	3	657	12
1578	Eprosartan	Eprosartan---causes---Paraesthesia---causes---Losartan---treats---type 2 diabetes mellitus	3	658	12
1579	Eprosartan	Eprosartan---causes---Dry mouth---causes---Bromocriptine---treats---type 2 diabetes mellitus	3	659	12
1580	Eprosartan	Eprosartan---treats---hypertension---associates---APOB---associates---type 2 diabetes mellitus	3	660	12
1581	Eprosartan	Eprosartan---causes---Pruritus---causes---Tolazamide---treats---type 2 diabetes mellitus	3	661	12
1582	Eprosartan	Eprosartan---causes---Headache---causes---Pioglitazone---treats---type 2 diabetes mellitus	3	662	12
1583	Eprosartan	Eprosartan---causes---Dermatitis---causes---Bromocriptine---treats---type 2 diabetes mellitus	3	663	12
1584	Eprosartan	Eprosartan---resembles---Losartan---binds---CYP3A4---associates---type 2 diabetes mellitus	3	664	12
1585	Eprosartan	Eprosartan---causes---Abdominal pain---causes---Glipizide---treats---type 2 diabetes mellitus	3	665	12
1586	Eprosartan	Eprosartan---causes---Sinusitis---causes---Rosiglitazone---treats---type 2 diabetes mellitus	3	666	12
1587	Eprosartan	Eprosartan---causes---Abnormal vision---causes---Gliclazide---treats---type 2 diabetes mellitus	3	667	12
1588	Eprosartan	Eprosartan---causes---Oedema peripheral---causes---Rosiglitazone---treats---type 2 diabetes mellitus	3	668	12
1589	Eprosartan	Eprosartan---causes---Asthenia---causes---Bromocriptine---treats---type 2 diabetes mellitus	3	669	12
1590	Eprosartan	Eprosartan---treats---hypertension---associates---ADIPOQ---associates---type 2 diabetes mellitus	3	670	12
1591	Eprosartan	Eprosartan---causes---Shock---causes---Glimepiride---treats---type 2 diabetes mellitus	3	671	12
1592	Eprosartan	Eprosartan---causes---Discomfort---causes---Losartan---treats---type 2 diabetes mellitus	3	672	12
1593	Eprosartan	Eprosartan---causes---Insomnia---causes---Losartan---treats---type 2 diabetes mellitus	3	673	12
1594	Eprosartan	Eprosartan---causes---Abdominal pain---causes---Repaglinide---treats---type 2 diabetes mellitus	3	674	12
1595	Eprosartan	Eprosartan---causes---Nausea---causes---Valsartan---treats---type 2 diabetes mellitus	3	675	12
1596	Eprosartan	Eprosartan---causes---Rash---causes---Bromocriptine---treats---type 2 diabetes mellitus	3	676	12
1597	Eprosartan	Eprosartan---treats---hypertension---associates---C3---associates---type 2 diabetes mellitus	3	677	12
1598	Eprosartan	Eprosartan---causes---Somnolence---causes---Gliclazide---treats---type 2 diabetes mellitus	3	678	12
1599	Eprosartan	Eprosartan---causes---Back pain---causes---Repaglinide---treats---type 2 diabetes mellitus	3	679	12
1600	Eprosartan	Eprosartan---causes---Tension---causes---Glimepiride---treats---type 2 diabetes mellitus	3	680	12
1601	Eprosartan	Eprosartan---causes---Myalgia---causes---Orlistat---treats---type 2 diabetes mellitus	3	681	12
1602	Eprosartan	Eprosartan---causes---Asthma---causes---Gliclazide---treats---type 2 diabetes mellitus	3	682	12
1603	Eprosartan	Eprosartan---treats---hypertension---associates---ADCY5---associates---type 2 diabetes mellitus	3	683	12
1604	Eprosartan	Eprosartan---downregulates---KRT18---downregulates---adipose tissue---localizes---type 2 diabetes mellitus	3	684	12
1605	Eprosartan	Eprosartan---causes---Malaise---causes---Ramipril---treats---type 2 diabetes mellitus	3	685	12
1606	Eprosartan	Eprosartan---causes---Gastrointestinal pain---causes---Metformin---treats---type 2 diabetes mellitus	3	686	12
1607	Eprosartan	Eprosartan---causes---Visual impairment---causes---Glipizide---treats---type 2 diabetes mellitus	3	687	12
1608	Eprosartan	Eprosartan---causes---Eczema---causes---Orlistat---treats---type 2 diabetes mellitus	3	688	12
1609	Eprosartan	Eprosartan---causes---Vomiting---causes---Irbesartan---treats---type 2 diabetes mellitus	3	689	12
1610	Eprosartan	Eprosartan---causes---Hyperhidrosis---causes---Glimepiride---treats---type 2 diabetes mellitus	3	690	12
1611	Eprosartan	Eprosartan---causes---Dizziness---causes---Glipizide---treats---type 2 diabetes mellitus	3	691	12
1612	Eprosartan	Eprosartan---causes---Renal failure---causes---Orlistat---treats---type 2 diabetes mellitus	3	692	12
1613	Eprosartan	Eprosartan---causes---Arthralgia---causes---Gliclazide---treats---type 2 diabetes mellitus	3	693	12
1614	Eprosartan	Eprosartan---causes---Paraesthesia---causes---Glipizide---treats---type 2 diabetes mellitus	3	694	12
1615	Eprosartan	Eprosartan---causes---Visual impairment---causes---Repaglinide---treats---type 2 diabetes mellitus	3	695	12
1616	Eprosartan	Eprosartan---causes---Feeling abnormal---causes---Irbesartan---treats---type 2 diabetes mellitus	3	696	12
1617	Eprosartan	Eprosartan---causes---Diarrhoea---causes---Bromocriptine---treats---type 2 diabetes mellitus	3	697	12
1618	Eprosartan	Eprosartan---causes---Dermatitis---causes---Rosiglitazone---treats---type 2 diabetes mellitus	3	698	12
1619	Eprosartan	Eprosartan---causes---Paraesthesia---causes---Repaglinide---treats---type 2 diabetes mellitus	3	699	12
1620	Eprosartan	Eprosartan---binds---AGTR1---interacts---GRK5---associates---type 2 diabetes mellitus	3	700	12
1621	Eprosartan	Eprosartan---causes---Asthenia---causes---Rosiglitazone---treats---type 2 diabetes mellitus	3	701	12
1622	Eprosartan	Eprosartan---causes---Palpitations---causes---Losartan---treats---type 2 diabetes mellitus	3	702	12
1623	Eprosartan	Eprosartan---causes---Gastrointestinal pain---causes---Gliclazide---treats---type 2 diabetes mellitus	3	703	12
1624	Eprosartan	Eprosartan---causes---Oedema peripheral---causes---Irbesartan---treats---type 2 diabetes mellitus	3	704	12
1625	Eprosartan	Eprosartan---causes---Discomfort---causes---Glipizide---treats---type 2 diabetes mellitus	3	705	12
1626	Eprosartan	Eprosartan---causes---Insomnia---causes---Glipizide---treats---type 2 diabetes mellitus	3	706	12
1627	Eprosartan	Eprosartan---causes---Dyspepsia---causes---Bromocriptine---treats---type 2 diabetes mellitus	3	707	12
1628	Eprosartan	Eprosartan---causes---Vomiting---causes---Losartan---treats---type 2 diabetes mellitus	3	708	12
1629	Eprosartan	Eprosartan---causes---Anorexia---causes---Metformin---treats---type 2 diabetes mellitus	3	709	12
1630	Eprosartan	Eprosartan---causes---Rash---causes---Rosiglitazone---treats---type 2 diabetes mellitus	3	710	12
1631	Eprosartan	Eprosartan---causes---Abdominal pain---causes---Sitagliptin---treats---type 2 diabetes mellitus	3	711	12
1632	Eprosartan	Eprosartan---causes---Epistaxis---causes---Gliclazide---treats---type 2 diabetes mellitus	3	712	12
1633	Eprosartan	Eprosartan---treats---hypertension---associates---ECE1---associates---type 2 diabetes mellitus	3	713	12
1634	Eprosartan	Eprosartan---causes---Feeling abnormal---causes---Losartan---treats---type 2 diabetes mellitus	3	714	12
1635	Eprosartan	Eprosartan---causes---Decreased appetite---causes---Metformin---treats---type 2 diabetes mellitus	3	715	12
1636	Eprosartan	Eprosartan---treats---hypertension---localizes---cortex of kidney---localizes---type 2 diabetes mellitus	3	716	12
1637	Eprosartan	Eprosartan---causes---Dizziness---causes---Chlorpropamide---treats---type 2 diabetes mellitus	3	717	12
1638	Eprosartan	Eprosartan---causes---Back pain---causes---Sitagliptin---treats---type 2 diabetes mellitus	3	718	12
1639	Eprosartan	Eprosartan---causes---Sinusitis---causes---Losartan---treats---type 2 diabetes mellitus	3	719	12
1640	Eprosartan	Eprosartan---causes---Gastritis---causes---Orlistat---treats---type 2 diabetes mellitus	3	720	12
1641	Eprosartan	Eprosartan---treats---hypertension---associates---ATP2A3---associates---type 2 diabetes mellitus	3	721	12
1642	Eprosartan	Eprosartan---causes---Dyspnoea---causes---Bromocriptine---treats---type 2 diabetes mellitus	3	722	12
1643	Eprosartan	Eprosartan---treats---hypertension---associates---HMGCR---associates---type 2 diabetes mellitus	3	723	12
1644	Eprosartan	Eprosartan---causes---Pharyngitis---causes---Gliclazide---treats---type 2 diabetes mellitus	3	724	12
1645	Eprosartan	Eprosartan---causes---Fatigue---causes---Metformin---treats---type 2 diabetes mellitus	3	725	12
1646	Eprosartan	Eprosartan---causes---Dry mouth---causes---Irbesartan---treats---type 2 diabetes mellitus	3	726	12
1647	Eprosartan	Eprosartan---causes---Diarrhoea---causes---Rosiglitazone---treats---type 2 diabetes mellitus	3	727	12
1648	Eprosartan	Eprosartan---causes---Dermatitis---causes---Irbesartan---treats---type 2 diabetes mellitus	3	728	12
1649	Eprosartan	Eprosartan---causes---Angioedema---causes---Sitagliptin---treats---type 2 diabetes mellitus	3	729	12
1650	Eprosartan	Eprosartan---causes---Abdominal pain---causes---Glimepiride---treats---type 2 diabetes mellitus	3	730	12
1651	Eprosartan	Eprosartan---causes---Dizziness---causes---Sitagliptin---treats---type 2 diabetes mellitus	3	731	12
1652	Eprosartan	Eprosartan---causes---Nervousness---causes---Gliclazide---treats---type 2 diabetes mellitus	3	732	12
1653	Eprosartan	Eprosartan---causes---Asthenia---causes---Irbesartan---treats---type 2 diabetes mellitus	3	733	12
1654	Eprosartan	Eprosartan---causes---Vomiting---causes---Glipizide---treats---type 2 diabetes mellitus	3	734	12
1655	Eprosartan	Eprosartan---causes---Rash---causes---Irbesartan---treats---type 2 diabetes mellitus	3	735	12
1656	Eprosartan	Eprosartan---causes---Headache---causes---Tolazamide---treats---type 2 diabetes mellitus	3	736	12
1657	Eprosartan	Eprosartan---causes---Palpitations---causes---Repaglinide---treats---type 2 diabetes mellitus	3	737	12
1658	Eprosartan	Eprosartan---binds---CYP2C9---binds---Glyburide---treats---type 2 diabetes mellitus	3	738	12
1659	Eprosartan	Eprosartan---causes---Dry mouth---causes---Losartan---treats---type 2 diabetes mellitus	3	739	12
1660	Eprosartan	Eprosartan---causes---Tremor---causes---Irbesartan---treats---type 2 diabetes mellitus	3	740	12
1661	Eprosartan	Eprosartan---causes---Vomiting---causes---Repaglinide---treats---type 2 diabetes mellitus	3	741	12
1662	Eprosartan	Eprosartan---causes---Feeling abnormal---causes---Glipizide---treats---type 2 diabetes mellitus	3	742	12
1663	Eprosartan	Eprosartan---causes---Fatigue---causes---Gliclazide---treats---type 2 diabetes mellitus	3	743	12
1664	Eprosartan	Eprosartan---causes---Dermatitis---causes---Losartan---treats---type 2 diabetes mellitus	3	744	12
1665	Eprosartan	Eprosartan---causes---Tachycardia---causes---Glimepiride---treats---type 2 diabetes mellitus	3	745	12
1666	Eprosartan	Eprosartan---causes---Discomfort---causes---Sitagliptin---treats---type 2 diabetes mellitus	3	746	12
1667	Eprosartan	Eprosartan---causes---Insomnia---causes---Sitagliptin---treats---type 2 diabetes mellitus	3	747	12
1668	Eprosartan	Eprosartan---treats---hypertension---associates---IGF1---associates---type 2 diabetes mellitus	3	748	12
1669	Eprosartan	Eprosartan---causes---Asthenia---causes---Losartan---treats---type 2 diabetes mellitus	3	749	12
1670	Eprosartan	Eprosartan---causes---Hypotension---causes---Bromocriptine---treats---type 2 diabetes mellitus	3	750	12
1671	Eprosartan	Eprosartan---causes---Rash---causes---Losartan---treats---type 2 diabetes mellitus	3	751	12
1672	Eprosartan	Eprosartan---causes---Sinusitis---causes---Repaglinide---treats---type 2 diabetes mellitus	3	752	12
1673	Eprosartan	Eprosartan---causes---Visual impairment---causes---Glimepiride---treats---type 2 diabetes mellitus	3	753	12
1674	Eprosartan	Eprosartan---causes---Oedema peripheral---causes---Repaglinide---treats---type 2 diabetes mellitus	3	754	12
1675	Eprosartan	Eprosartan---causes---Tremor---causes---Losartan---treats---type 2 diabetes mellitus	3	755	12
1676	Eprosartan	Eprosartan---causes---Angioedema---causes---Glimepiride---treats---type 2 diabetes mellitus	3	756	12
1677	Eprosartan	Eprosartan---causes---Vomiting---causes---Chlorpropamide---treats---type 2 diabetes mellitus	3	757	12
1678	Eprosartan	Eprosartan---causes---Chills---causes---Metformin---treats---type 2 diabetes mellitus	3	758	12
1679	Eprosartan	Eprosartan---causes---Dizziness---causes---Glimepiride---treats---type 2 diabetes mellitus	3	759	12
1680	Eprosartan	Eprosartan---causes---Paraesthesia---causes---Glimepiride---treats---type 2 diabetes mellitus	3	760	12
1681	Eprosartan	Eprosartan---downregulates---KRT18---regulates---THADA---associates---type 2 diabetes mellitus	3	761	12
1682	Eprosartan	Eprosartan---causes---Bronchitis---causes---Ramipril---treats---type 2 diabetes mellitus	3	762	12
1683	Eprosartan	Eprosartan---includes---Angiotensin 2 Receptor Antagonists---includes---Irbesartan---treats---type 2 diabetes mellitus	3	763	12
1684	Eprosartan	Eprosartan---causes---Shock---causes---Metformin---treats---type 2 diabetes mellitus	3	764	12
1685	Eprosartan	Eprosartan---causes---Musculoskeletal discomfort---causes---Orlistat---treats---type 2 diabetes mellitus	3	765	12
1686	Eprosartan	Eprosartan---causes---Diarrhoea---causes---Irbesartan---treats---type 2 diabetes mellitus	3	766	12
1687	Eprosartan	Eprosartan---causes---Insomnia---causes---Glimepiride---treats---type 2 diabetes mellitus	3	767	12
1688	Eprosartan	Eprosartan---causes---Loss of consciousness---causes---Ramipril---treats---type 2 diabetes mellitus	3	768	12
1689	Eprosartan	Eprosartan---causes---Bradycardia---causes---Glimepiride---treats---type 2 diabetes mellitus	3	769	12
1690	Eprosartan	Eprosartan---causes---Dyspepsia---causes---Irbesartan---treats---type 2 diabetes mellitus	3	770	12
1691	Eprosartan	Eprosartan---causes---Ill-defined disorder---causes---Orlistat---treats---type 2 diabetes mellitus	3	771	12
1692	Eprosartan	Eprosartan---causes---Syncope---causes---Ramipril---treats---type 2 diabetes mellitus	3	772	12
1693	Eprosartan	Eprosartan---causes---Urinary tract infection---causes---Orlistat---treats---type 2 diabetes mellitus	3	773	12
1694	Eprosartan	Eprosartan---causes---Chills---causes---Gliclazide---treats---type 2 diabetes mellitus	3	774	12
1695	Eprosartan	Eprosartan---includes---Angiotensin 2 Receptor Antagonists---includes---Losartan---treats---type 2 diabetes mellitus	3	775	12
1696	Eprosartan	Eprosartan---causes---Urticaria---causes---Bromocriptine---treats---type 2 diabetes mellitus	3	776	12
1697	Eprosartan	Eprosartan---causes---Arthritis---causes---Ramipril---treats---type 2 diabetes mellitus	3	777	12
1698	Eprosartan	Eprosartan---causes---Diarrhoea---causes---Losartan---treats---type 2 diabetes mellitus	3	778	12
1699	Eprosartan	Eprosartan---causes---Dermatitis---causes---Glipizide---treats---type 2 diabetes mellitus	3	779	12
1700	Eprosartan	Eprosartan---causes---Vomiting---causes---Sitagliptin---treats---type 2 diabetes mellitus	3	780	12
1701	Eprosartan	Eprosartan---causes---Cough---causes---Gliclazide---treats---type 2 diabetes mellitus	3	781	12
1702	Eprosartan	Eprosartan---causes---Hyponatraemia---causes---Ramipril---treats---type 2 diabetes mellitus	3	782	12
1703	Eprosartan	Eprosartan---causes---Dermatitis---causes---Repaglinide---treats---type 2 diabetes mellitus	3	783	12
1704	Eprosartan	Eprosartan---causes---Asthenia---causes---Glipizide---treats---type 2 diabetes mellitus	3	784	12
1705	Eprosartan	Eprosartan---causes---Feeling abnormal---causes---Sitagliptin---treats---type 2 diabetes mellitus	3	785	12
1706	Eprosartan	Eprosartan---causes---Hyperhidrosis---causes---Metformin---treats---type 2 diabetes mellitus	3	786	12
1707	Eprosartan	Eprosartan---causes---Dyspepsia---causes---Losartan---treats---type 2 diabetes mellitus	3	787	12
1708	Eprosartan	Eprosartan---causes---Rash---causes---Glipizide---treats---type 2 diabetes mellitus	3	788	12
1709	Eprosartan	Eprosartan---causes---Tension---causes---Gliclazide---treats---type 2 diabetes mellitus	3	789	12
1710	Eprosartan	Eprosartan---causes---Rhinitis---causes---Metformin---treats---type 2 diabetes mellitus	3	790	12
1711	Eprosartan	Eprosartan---causes---Sinusitis---causes---Sitagliptin---treats---type 2 diabetes mellitus	3	791	12
1712	Eprosartan	Eprosartan---causes---Chest pain---causes---Irbesartan---treats---type 2 diabetes mellitus	3	792	12
1713	Eprosartan	Eprosartan---causes---Tremor---causes---Glipizide---treats---type 2 diabetes mellitus	3	793	12
1714	Eprosartan	Eprosartan---causes---Flatulence---causes---Orlistat---treats---type 2 diabetes mellitus	3	794	12
1715	Eprosartan	Eprosartan---causes---Oedema peripheral---causes---Sitagliptin---treats---type 2 diabetes mellitus	3	795	12
1716	Eprosartan	Eprosartan---causes---Rash---causes---Repaglinide---treats---type 2 diabetes mellitus	3	796	12
1717	Eprosartan	Eprosartan---causes---Dyspnoea---causes---Irbesartan---treats---type 2 diabetes mellitus	3	797	12
1718	Eprosartan	Eprosartan---causes---Tinnitus---causes---Ramipril---treats---type 2 diabetes mellitus	3	798	12
1719	Eprosartan	Eprosartan---causes---Hyperhidrosis---causes---Gliclazide---treats---type 2 diabetes mellitus	3	799	12
1720	Eprosartan	Eprosartan---causes---Myalgia---causes---Ramipril---treats---type 2 diabetes mellitus	3	800	12
1721	Eprosartan	Eprosartan---causes---Palpitations---causes---Glimepiride---treats---type 2 diabetes mellitus	3	801	12
1722	Eprosartan	Eprosartan---causes---Chest pain---causes---Losartan---treats---type 2 diabetes mellitus	3	802	12
1723	Eprosartan	Eprosartan---causes---Rhinitis---causes---Gliclazide---treats---type 2 diabetes mellitus	3	803	12
1724	Eprosartan	Eprosartan---causes---Vomiting---causes---Glimepiride---treats---type 2 diabetes mellitus	3	804	12
1725	Eprosartan	Eprosartan---causes---Dyspnoea---causes---Losartan---treats---type 2 diabetes mellitus	3	805	12
1726	Eprosartan	Eprosartan---causes---Rash---causes---Chlorpropamide---treats---type 2 diabetes mellitus	3	806	12
1727	Eprosartan	Eprosartan---causes---Nausea---causes---Tolazamide---treats---type 2 diabetes mellitus	3	807	12
1728	Eprosartan	Eprosartan---causes---Constipation---causes---Bromocriptine---treats---type 2 diabetes mellitus	3	808	12
1729	Eprosartan	Eprosartan---causes---Urticaria---causes---Rosiglitazone---treats---type 2 diabetes mellitus	3	809	12
1730	Eprosartan	Eprosartan---treats---hypertension---associates---TGFB1---associates---type 2 diabetes mellitus	3	810	12
1731	Eprosartan	Eprosartan---causes---Feeling abnormal---causes---Glimepiride---treats---type 2 diabetes mellitus	3	811	12
1732	Eprosartan	Eprosartan---causes---Diarrhoea---causes---Glipizide---treats---type 2 diabetes mellitus	3	812	12
1733	Eprosartan	Eprosartan---causes---Pruritus---causes---Rosiglitazone---treats---type 2 diabetes mellitus	3	813	12
1734	Eprosartan	Eprosartan---causes---Muscle spasms---causes---Orlistat---treats---type 2 diabetes mellitus	3	814	12
1735	Eprosartan	Eprosartan---causes---Renal failure---causes---Ramipril---treats---type 2 diabetes mellitus	3	815	12
1736	Eprosartan	Eprosartan---treats---hypertension---associates---SOD2---associates---type 2 diabetes mellitus	3	816	12
1737	Eprosartan	Eprosartan---causes---Arthritis---causes---Glyburide---treats---type 2 diabetes mellitus	3	817	12
1738	Eprosartan	Eprosartan---causes---Diarrhoea---causes---Repaglinide---treats---type 2 diabetes mellitus	3	818	12
1739	Eprosartan	Eprosartan---causes---Dry mouth---causes---Sitagliptin---treats---type 2 diabetes mellitus	3	819	12
1740	Eprosartan	Eprosartan---causes---Conjunctivitis---causes---Gliclazide---treats---type 2 diabetes mellitus	3	820	12
1741	Eprosartan	Eprosartan---causes---Hypotension---causes---Irbesartan---treats---type 2 diabetes mellitus	3	821	12
1742	Eprosartan	Eprosartan---causes---Dermatitis---causes---Sitagliptin---treats---type 2 diabetes mellitus	3	822	12
1743	Eprosartan	Eprosartan---causes---Dyspepsia---causes---Glipizide---treats---type 2 diabetes mellitus	3	823	12
1744	Eprosartan	Eprosartan---causes---Hyponatraemia---causes---Glyburide---treats---type 2 diabetes mellitus	3	824	12
1745	Eprosartan	Eprosartan---causes---Asthma---causes---Orlistat---treats---type 2 diabetes mellitus	3	825	12
1746	Eprosartan	Eprosartan---causes---Gastroenteritis---causes---Ramipril---treats---type 2 diabetes mellitus	3	826	12
1747	Eprosartan	Eprosartan---causes---Asthenia---causes---Sitagliptin---treats---type 2 diabetes mellitus	3	827	12
1748	Eprosartan	Eprosartan---causes---Dyspepsia---causes---Repaglinide---treats---type 2 diabetes mellitus	3	828	12
1749	Eprosartan	Eprosartan---causes---Abdominal pain---causes---Metformin---treats---type 2 diabetes mellitus	3	829	12
1750	Eprosartan	Eprosartan---causes---Body temperature increased---causes---Gliclazide---treats---type 2 diabetes mellitus	3	830	12
1751	Eprosartan	Eprosartan---causes---Rash---causes---Sitagliptin---treats---type 2 diabetes mellitus	3	831	12
1752	Eprosartan	Eprosartan---causes---Diarrhoea---causes---Chlorpropamide---treats---type 2 diabetes mellitus	3	832	12
1753	Eprosartan	Eprosartan---causes---Hypotension---causes---Losartan---treats---type 2 diabetes mellitus	3	833	12
1754	Eprosartan	Eprosartan---causes---Depression---causes---Sitagliptin---treats---type 2 diabetes mellitus	3	834	12
1755	Eprosartan	Eprosartan---causes---Orthostatic hypotension---causes---Ramipril---treats---type 2 diabetes mellitus	3	835	12
1756	Eprosartan	Eprosartan---causes---Gastritis---causes---Ramipril---treats---type 2 diabetes mellitus	3	836	12
1757	Eprosartan	Eprosartan---causes---Blood creatinine increased---causes---Ramipril---treats---type 2 diabetes mellitus	3	837	12
1758	Eprosartan	Eprosartan---causes---Dyspepsia---causes---Chlorpropamide---treats---type 2 diabetes mellitus	3	838	12
1759	Eprosartan	Eprosartan---causes---Dyspnoea---causes---Glipizide---treats---type 2 diabetes mellitus	3	839	12
1760	Eprosartan	Eprosartan---causes---Myalgia---causes---Glyburide---treats---type 2 diabetes mellitus	3	840	12
1761	Eprosartan	Eprosartan---causes---Gastrointestinal pain---causes---Orlistat---treats---type 2 diabetes mellitus	3	841	12
1762	Eprosartan	Eprosartan---causes---Abdominal pain---causes---Gliclazide---treats---type 2 diabetes mellitus	3	842	12
1763	Eprosartan	Eprosartan---causes---Constipation---causes---Rosiglitazone---treats---type 2 diabetes mellitus	3	843	12
1764	Eprosartan	Eprosartan---causes---Dry mouth---causes---Glimepiride---treats---type 2 diabetes mellitus	3	844	12
1765	Eprosartan	Eprosartan---causes---Chest pain---causes---Repaglinide---treats---type 2 diabetes mellitus	3	845	12
1766	Eprosartan	Eprosartan---causes---Urticaria---causes---Irbesartan---treats---type 2 diabetes mellitus	3	846	12
1767	Eprosartan	Eprosartan---causes---Dermatitis---causes---Glimepiride---treats---type 2 diabetes mellitus	3	847	12
1768	Eprosartan	Eprosartan---causes---Pruritus---causes---Irbesartan---treats---type 2 diabetes mellitus	3	848	12
1769	Eprosartan	Eprosartan---causes---Back pain---causes---Gliclazide---treats---type 2 diabetes mellitus	3	849	12
1770	Eprosartan	Eprosartan---causes---Asthenia---causes---Glimepiride---treats---type 2 diabetes mellitus	3	850	12
1771	Eprosartan	Eprosartan---treats---hypertension---associates---AKT2---associates---type 2 diabetes mellitus	3	851	12
1772	Eprosartan	Eprosartan---causes---Pain---causes---Irbesartan---treats---type 2 diabetes mellitus	3	852	12
1773	Eprosartan	Eprosartan---causes---Diarrhoea---causes---Sitagliptin---treats---type 2 diabetes mellitus	3	853	12
1774	Eprosartan	Eprosartan---causes---Dizziness---causes---Metformin---treats---type 2 diabetes mellitus	3	854	12
1775	Eprosartan	Eprosartan---causes---Paraesthesia---causes---Metformin---treats---type 2 diabetes mellitus	3	855	12
1776	Eprosartan	Eprosartan---causes---Tachycardia---causes---Gliclazide---treats---type 2 diabetes mellitus	3	856	12
1777	Eprosartan	Eprosartan---causes---Rash---causes---Tolbutamide---treats---type 2 diabetes mellitus	3	857	12
1778	Eprosartan	Eprosartan---causes---Rash---causes---Glimepiride---treats---type 2 diabetes mellitus	3	858	12
1779	Eprosartan	Eprosartan---causes---Tremor---causes---Glimepiride---treats---type 2 diabetes mellitus	3	859	12
1780	Eprosartan	Eprosartan---causes---Urticaria---causes---Losartan---treats---type 2 diabetes mellitus	3	860	12
1781	Eprosartan	Eprosartan---causes---Vertigo---causes---Orlistat---treats---type 2 diabetes mellitus	3	861	12
1782	Eprosartan	Eprosartan---causes---Headache---causes---Bromocriptine---treats---type 2 diabetes mellitus	3	862	12
1783	Eprosartan	Eprosartan---causes---Thrombocytopenia---causes---Ramipril---treats---type 2 diabetes mellitus	3	863	12
1784	Eprosartan	Eprosartan---causes---Dyspepsia---causes---Sitagliptin---treats---type 2 diabetes mellitus	3	864	12
1785	Eprosartan	Eprosartan---causes---Hypersensitivity---causes---Irbesartan---treats---type 2 diabetes mellitus	3	865	12
1786	Eprosartan	Eprosartan---causes---Pruritus---causes---Losartan---treats---type 2 diabetes mellitus	3	866	12
1787	Eprosartan	Eprosartan---causes---Discomfort---causes---Metformin---treats---type 2 diabetes mellitus	3	867	12
1788	Eprosartan	Eprosartan---causes---Bradycardia---causes---Metformin---treats---type 2 diabetes mellitus	3	868	12
1789	Eprosartan	Eprosartan---causes---Decreased appetite---causes---Orlistat---treats---type 2 diabetes mellitus	3	869	12
1790	Eprosartan	Eprosartan---causes---Visual impairment---causes---Gliclazide---treats---type 2 diabetes mellitus	3	870	12
1791	Eprosartan	Eprosartan---causes---Pharyngitis---causes---Orlistat---treats---type 2 diabetes mellitus	3	871	12
1792	Eprosartan	Eprosartan---causes---Pain---causes---Losartan---treats---type 2 diabetes mellitus	3	872	12
1793	Eprosartan	Eprosartan---causes---Angioedema---causes---Gliclazide---treats---type 2 diabetes mellitus	3	873	12
1794	Eprosartan	Eprosartan---treats---hypertension---associates---NOS2---associates---type 2 diabetes mellitus	3	874	12
1795	Eprosartan	Eprosartan---causes---Dizziness---causes---Gliclazide---treats---type 2 diabetes mellitus	3	875	12
1796	Eprosartan	Eprosartan---causes---Paraesthesia---causes---Gliclazide---treats---type 2 diabetes mellitus	3	876	12
1797	Eprosartan	Eprosartan---downregulates---KRT18---interacts---CASP8---associates---type 2 diabetes mellitus	3	877	12
1798	Eprosartan	Eprosartan---causes---Anxiety---causes---Bromocriptine---treats---type 2 diabetes mellitus	3	878	12
1799	Eprosartan	Eprosartan---treats---hypertension---localizes---femoral artery---localizes---type 2 diabetes mellitus	3	879	12
1800	Eprosartan	Eprosartan---causes---Hypersensitivity---causes---Losartan---treats---type 2 diabetes mellitus	3	880	12
1801	Eprosartan	Eprosartan---causes---Constipation---causes---Irbesartan---treats---type 2 diabetes mellitus	3	881	12
1802	Eprosartan	Eprosartan---downregulates---KRT18---regulates---TNFRSF1A---associates---type 2 diabetes mellitus	3	882	12
1803	Eprosartan	Eprosartan---causes---Diarrhoea---causes---Glimepiride---treats---type 2 diabetes mellitus	3	883	12
1804	Eprosartan	Eprosartan---causes---Discomfort---causes---Gliclazide---treats---type 2 diabetes mellitus	3	884	12
1805	Eprosartan	Eprosartan---causes---Insomnia---causes---Gliclazide---treats---type 2 diabetes mellitus	3	885	12
1806	Eprosartan	Eprosartan---causes---Bradycardia---causes---Gliclazide---treats---type 2 diabetes mellitus	3	886	12
1807	Eprosartan	Eprosartan---causes---Fatigue---causes---Orlistat---treats---type 2 diabetes mellitus	3	887	12
1808	Eprosartan	Eprosartan---causes---Musculoskeletal discomfort---causes---Ramipril---treats---type 2 diabetes mellitus	3	888	12
1809	Eprosartan	Eprosartan---causes---Dyspepsia---causes---Tolbutamide---treats---type 2 diabetes mellitus	3	889	12
1810	Eprosartan	Eprosartan---causes---Dyspepsia---causes---Glimepiride---treats---type 2 diabetes mellitus	3	890	12
1811	Eprosartan	Eprosartan---treats---hypertension---associates---AGT---associates---type 2 diabetes mellitus	3	891	12
1812	Eprosartan	Eprosartan---treats---hypertension---associates---ADRA2A---associates---type 2 diabetes mellitus	3	892	12
1813	Eprosartan	Eprosartan---downregulates---KRT18---interacts---NOS2---associates---type 2 diabetes mellitus	3	893	12
1814	Eprosartan	Eprosartan---causes---Constipation---causes---Losartan---treats---type 2 diabetes mellitus	3	894	12
1815	Eprosartan	Eprosartan---upregulates---GPER1---regulates---SLC30A8---associates---type 2 diabetes mellitus	3	895	12
1816	Eprosartan	Eprosartan---causes---Urticaria---causes---Glipizide---treats---type 2 diabetes mellitus	3	896	12
1817	Eprosartan	Eprosartan---causes---Headache---causes---Rosiglitazone---treats---type 2 diabetes mellitus	3	897	12
1818	Eprosartan	Eprosartan---causes---Ill-defined disorder---causes---Ramipril---treats---type 2 diabetes mellitus	3	898	12
1819	Eprosartan	Eprosartan---causes---Atrial fibrillation---causes---Ramipril---treats---type 2 diabetes mellitus	3	899	12
1820	Eprosartan	Eprosartan---causes---Palpitations---causes---Metformin---treats---type 2 diabetes mellitus	3	900	12
1821	Eprosartan	Eprosartan---causes---Urinary tract infection---causes---Ramipril---treats---type 2 diabetes mellitus	3	901	12
1822	Eprosartan	Eprosartan---causes---Pruritus---causes---Glipizide---treats---type 2 diabetes mellitus	3	902	12
1823	Eprosartan	Eprosartan---treats---hypertension---associates---PPARGC1A---associates---type 2 diabetes mellitus	3	903	12
1824	Eprosartan	Eprosartan---downregulates---KRT18---regulates---AKT2---associates---type 2 diabetes mellitus	3	904	12
1825	Eprosartan	Eprosartan---causes---Urticaria---causes---Repaglinide---treats---type 2 diabetes mellitus	3	905	12
1826	Eprosartan	Eprosartan---causes---Vomiting---causes---Metformin---treats---type 2 diabetes mellitus	3	906	12
1827	Eprosartan	Eprosartan---causes---Thrombocytopenia---causes---Glyburide---treats---type 2 diabetes mellitus	3	907	12
1828	Eprosartan	Eprosartan---causes---Pain---causes---Glipizide---treats---type 2 diabetes mellitus	3	908	12
1829	Eprosartan	Eprosartan---treats---hypertension---associates---CAT---associates---type 2 diabetes mellitus	3	909	12
1830	Eprosartan	Eprosartan---causes---Pruritus---causes---Repaglinide---treats---type 2 diabetes mellitus	3	910	12
1831	Eprosartan	Eprosartan---treats---hypertension---associates---CBS---associates---type 2 diabetes mellitus	3	911	12
1832	Eprosartan	Eprosartan---downregulates---KRT18---interacts---TNFRSF1B---associates---type 2 diabetes mellitus	3	912	12
1833	Eprosartan	Eprosartan---causes---Feeling abnormal---causes---Metformin---treats---type 2 diabetes mellitus	3	913	12
1834	Eprosartan	Eprosartan---causes---Dyspnoea---causes---Glimepiride---treats---type 2 diabetes mellitus	3	914	12
1835	Eprosartan	Eprosartan---causes---Hypersensitivity---causes---Glipizide---treats---type 2 diabetes mellitus	3	915	12
1836	Eprosartan	Eprosartan---causes---Oedema peripheral---causes---Metformin---treats---type 2 diabetes mellitus	3	916	12
1837	Eprosartan	Eprosartan---causes---Palpitations---causes---Gliclazide---treats---type 2 diabetes mellitus	3	917	12
1838	Eprosartan	Eprosartan---causes---Urticaria---causes---Chlorpropamide---treats---type 2 diabetes mellitus	3	918	12
1839	Eprosartan	Eprosartan---causes---Vomiting---causes---Gliclazide---treats---type 2 diabetes mellitus	3	919	12
1840	Eprosartan	Eprosartan---causes---Hypersensitivity---causes---Repaglinide---treats---type 2 diabetes mellitus	3	920	12
1841	Eprosartan	Eprosartan---treats---hypertension---associates---TNF---associates---type 2 diabetes mellitus	3	921	12
1842	Eprosartan	Eprosartan---upregulates---GPER1---expresses---liver---localizes---type 2 diabetes mellitus	3	922	12
1843	Eprosartan	Eprosartan---causes---Pruritus---causes---Chlorpropamide---treats---type 2 diabetes mellitus	3	923	12
1844	Eprosartan	Eprosartan---causes---Cough---causes---Orlistat---treats---type 2 diabetes mellitus	3	924	12
1845	Eprosartan	Eprosartan---causes---Feeling abnormal---causes---Gliclazide---treats---type 2 diabetes mellitus	3	925	12
1846	Eprosartan	Eprosartan---treats---hypertension---associates---PPARG---associates---type 2 diabetes mellitus	3	926	12
1847	Eprosartan	Eprosartan---causes---Musculoskeletal discomfort---causes---Glyburide---treats---type 2 diabetes mellitus	3	927	12
1848	Eprosartan	Eprosartan---causes---Constipation---causes---Glipizide---treats---type 2 diabetes mellitus	3	928	12
1849	Eprosartan	Eprosartan---causes---Sinusitis---causes---Gliclazide---treats---type 2 diabetes mellitus	3	929	12
1850	Eprosartan	Eprosartan---causes---Headache---causes---Irbesartan---treats---type 2 diabetes mellitus	3	930	12
1851	Eprosartan	Eprosartan---causes---Oedema peripheral---causes---Gliclazide---treats---type 2 diabetes mellitus	3	931	12
1852	Eprosartan	Eprosartan---causes---Nausea---causes---Bromocriptine---treats---type 2 diabetes mellitus	3	932	12
1853	Eprosartan	Eprosartan---causes---Constipation---causes---Repaglinide---treats---type 2 diabetes mellitus	3	933	12
1854	Eprosartan	Eprosartan---causes---Urticaria---causes---Sitagliptin---treats---type 2 diabetes mellitus	3	934	12
1855	Eprosartan	Eprosartan---causes---Hypotension---causes---Glimepiride---treats---type 2 diabetes mellitus	3	935	12
1856	Eprosartan	Eprosartan---downregulates---KRT18---regulates---AGT---associates---type 2 diabetes mellitus	3	936	12
1857	Eprosartan	Eprosartan---causes---Somnolence---causes---Ramipril---treats---type 2 diabetes mellitus	3	937	12
1858	Eprosartan	Eprosartan---causes---Muscle spasms---causes---Ramipril---treats---type 2 diabetes mellitus	3	938	12
1859	Eprosartan	Eprosartan---causes---Dermatitis---causes---Metformin---treats---type 2 diabetes mellitus	3	939	12
1860	Eprosartan	Eprosartan---causes---Hyperhidrosis---causes---Orlistat---treats---type 2 diabetes mellitus	3	940	12
1861	Eprosartan	Eprosartan---causes---Anxiety---causes---Irbesartan---treats---type 2 diabetes mellitus	3	941	12
1862	Eprosartan	Eprosartan---causes---Pain---causes---Sitagliptin---treats---type 2 diabetes mellitus	3	942	12
1863	Eprosartan	Eprosartan---causes---Headache---causes---Losartan---treats---type 2 diabetes mellitus	3	943	12
1864	Eprosartan	Eprosartan---causes---Asthma---causes---Ramipril---treats---type 2 diabetes mellitus	3	944	12
1865	Eprosartan	Eprosartan---causes---Asthenia---causes---Metformin---treats---type 2 diabetes mellitus	3	945	12
1866	Eprosartan	Eprosartan---causes---Rash---causes---Metformin---treats---type 2 diabetes mellitus	3	946	12
1867	Eprosartan	Eprosartan---resembles---Losartan---binds---ALB---associates---type 2 diabetes mellitus	3	947	12
1868	Eprosartan	Eprosartan---downregulates---KRT18---regulates---CBS---associates---type 2 diabetes mellitus	3	948	12
1869	Eprosartan	Eprosartan---causes---Tremor---causes---Metformin---treats---type 2 diabetes mellitus	3	949	12
1870	Eprosartan	Eprosartan---causes---Hypersensitivity---causes---Sitagliptin---treats---type 2 diabetes mellitus	3	950	12
1871	Eprosartan	Eprosartan---causes---Dry mouth---causes---Gliclazide---treats---type 2 diabetes mellitus	3	951	12
1872	Eprosartan	Eprosartan---binds---AGTR1---interacts---EGFR---associates---type 2 diabetes mellitus	3	952	12
1873	Eprosartan	Eprosartan---causes---Arthralgia---causes---Ramipril---treats---type 2 diabetes mellitus	3	953	12
1874	Eprosartan	Eprosartan---causes---Anxiety---causes---Losartan---treats---type 2 diabetes mellitus	3	954	12
1875	Eprosartan	Eprosartan---causes---Dermatitis---causes---Gliclazide---treats---type 2 diabetes mellitus	3	955	12
1876	Eprosartan	Eprosartan---causes---Urticaria---causes---Tolbutamide---treats---type 2 diabetes mellitus	3	956	12
1877	Eprosartan	Eprosartan---causes---Urticaria---causes---Glimepiride---treats---type 2 diabetes mellitus	3	957	12
1878	Eprosartan	Eprosartan---causes---Asthenia---causes---Gliclazide---treats---type 2 diabetes mellitus	3	958	12
1879	Eprosartan	Eprosartan---causes---Nausea---causes---Rosiglitazone---treats---type 2 diabetes mellitus	3	959	12
1880	Eprosartan	Eprosartan---causes---Gastrointestinal pain---causes---Ramipril---treats---type 2 diabetes mellitus	3	960	12
1881	Eprosartan	Eprosartan---causes---Pruritus---causes---Tolbutamide---treats---type 2 diabetes mellitus	3	961	12
1882	Eprosartan	Eprosartan---causes---Pruritus---causes---Glimepiride---treats---type 2 diabetes mellitus	3	962	12
1883	Eprosartan	Eprosartan---causes---Rash---causes---Gliclazide---treats---type 2 diabetes mellitus	3	963	12
1884	Eprosartan	Eprosartan---causes---Body temperature increased---causes---Orlistat---treats---type 2 diabetes mellitus	3	964	12
1885	Eprosartan	Eprosartan---causes---Constipation---causes---Sitagliptin---treats---type 2 diabetes mellitus	3	965	12
1886	Eprosartan	Eprosartan---causes---Tremor---causes---Gliclazide---treats---type 2 diabetes mellitus	3	966	12
1887	Eprosartan	Eprosartan---causes---Epistaxis---causes---Ramipril---treats---type 2 diabetes mellitus	3	967	12
1888	Eprosartan	Eprosartan---treats---hypertension---associates---SOD1---associates---type 2 diabetes mellitus	3	968	12
1889	Eprosartan	Eprosartan---downregulates---KRT18---regulates---PPARG---associates---type 2 diabetes mellitus	3	969	12
1890	Eprosartan	Eprosartan---causes---Diarrhoea---causes---Metformin---treats---type 2 diabetes mellitus	3	970	12
1891	Eprosartan	Eprosartan---causes---Depression---causes---Gliclazide---treats---type 2 diabetes mellitus	3	971	12
1892	Eprosartan	Eprosartan---treats---hypertension---associates---IL6---associates---type 2 diabetes mellitus	3	972	12
1893	Eprosartan	Eprosartan---causes---Headache---causes---Glipizide---treats---type 2 diabetes mellitus	3	973	12
1894	Eprosartan	Eprosartan---binds---ABCC2---interacts---NFKB1---associates---type 2 diabetes mellitus	3	974	12
1895	Eprosartan	Eprosartan---causes---Hypersensitivity---causes---Glimepiride---treats---type 2 diabetes mellitus	3	975	12
1896	Eprosartan	Eprosartan---causes---Dyspepsia---causes---Metformin---treats---type 2 diabetes mellitus	3	976	12
1897	Eprosartan	Eprosartan---causes---Abdominal pain---causes---Orlistat---treats---type 2 diabetes mellitus	3	977	12
1898	Eprosartan	Eprosartan---causes---Headache---causes---Repaglinide---treats---type 2 diabetes mellitus	3	978	12
1899	Eprosartan	Eprosartan---causes---Vertigo---causes---Ramipril---treats---type 2 diabetes mellitus	3	979	12
1900	Eprosartan	Eprosartan---causes---Anorexia---causes---Ramipril---treats---type 2 diabetes mellitus	3	980	12
1901	Eprosartan	Eprosartan---causes---Decreased appetite---causes---Ramipril---treats---type 2 diabetes mellitus	3	981	12
1902	Eprosartan	Eprosartan---causes---Diarrhoea---causes---Gliclazide---treats---type 2 diabetes mellitus	3	982	12
1903	Eprosartan	Eprosartan---causes---Back pain---causes---Orlistat---treats---type 2 diabetes mellitus	3	983	12
1904	Eprosartan	Eprosartan---causes---Anxiety---causes---Glipizide---treats---type 2 diabetes mellitus	3	984	12
1905	Eprosartan	Eprosartan---binds---ABCC2---regulates---COG2---associates---type 2 diabetes mellitus	3	985	12
1906	Eprosartan	Eprosartan---causes---Arthralgia---causes---Glyburide---treats---type 2 diabetes mellitus	3	986	12
1907	Eprosartan	Eprosartan---causes---Nervousness---causes---Ramipril---treats---type 2 diabetes mellitus	3	987	12
1908	Eprosartan	Eprosartan---causes---Headache---causes---Chlorpropamide---treats---type 2 diabetes mellitus	3	988	12
1909	Eprosartan	Eprosartan---causes---Nausea---causes---Irbesartan---treats---type 2 diabetes mellitus	3	989	12
1910	Eprosartan	Eprosartan---causes---Dyspepsia---causes---Gliclazide---treats---type 2 diabetes mellitus	3	990	12
1911	Eprosartan	Eprosartan---causes---Chest pain---causes---Metformin---treats---type 2 diabetes mellitus	3	991	12
1912	Eprosartan	Eprosartan---treats---hypertension---localizes---common carotid artery plus branches---localizes---type 2 diabetes mellitus	3	992	12
1913	Eprosartan	Eprosartan---causes---Dyspnoea---causes---Metformin---treats---type 2 diabetes mellitus	3	993	12
1914	Eprosartan	Eprosartan---treats---hypertension---localizes---tunica media---localizes---type 2 diabetes mellitus	3	994	12
1915	Eprosartan	Eprosartan---causes---Gastrointestinal pain---causes---Glyburide---treats---type 2 diabetes mellitus	3	995	12
1916	Eprosartan	Eprosartan---causes---Fatigue---causes---Ramipril---treats---type 2 diabetes mellitus	3	996	12
1917	Eprosartan	Eprosartan---causes---Angioedema---causes---Orlistat---treats---type 2 diabetes mellitus	3	997	12
1918	Eprosartan	Eprosartan---causes---Dizziness---causes---Orlistat---treats---type 2 diabetes mellitus	3	998	12
1919	Eprosartan	Eprosartan---causes---Paraesthesia---causes---Orlistat---treats---type 2 diabetes mellitus	3	999	12
1920	Eprosartan	Eprosartan---causes---Nausea---causes---Losartan---treats---type 2 diabetes mellitus	3	1000	12
1921	Eprosartan	Eprosartan---causes---Chest pain---causes---Gliclazide---treats---type 2 diabetes mellitus	3	1001	12
1922	Eprosartan	Eprosartan---causes---Headache---causes---Sitagliptin---treats---type 2 diabetes mellitus	3	1002	12
1923	Eprosartan	Eprosartan---causes---Dyspnoea---causes---Gliclazide---treats---type 2 diabetes mellitus	3	1003	12
1924	Eprosartan	Eprosartan---causes---Discomfort---causes---Orlistat---treats---type 2 diabetes mellitus	3	1004	12
1925	Eprosartan	Eprosartan---causes---Insomnia---causes---Orlistat---treats---type 2 diabetes mellitus	3	1005	12
1926	Eprosartan	Eprosartan---causes---Anorexia---causes---Glyburide---treats---type 2 diabetes mellitus	3	1006	12
1927	Eprosartan	Eprosartan---treats---hypertension---associates---INS---associates---type 2 diabetes mellitus	3	1007	12
1928	Eprosartan	Eprosartan---causes---Decreased appetite---causes---Glyburide---treats---type 2 diabetes mellitus	3	1008	12
1929	Eprosartan	Eprosartan---causes---Hypotension---causes---Metformin---treats---type 2 diabetes mellitus	3	1009	12
1930	Eprosartan	Eprosartan---causes---Anxiety---causes---Sitagliptin---treats---type 2 diabetes mellitus	3	1010	12
1931	Eprosartan	Eprosartan---treats---hypertension---associates---CTGF---associates---type 2 diabetes mellitus	3	1011	12
1932	Eprosartan	Eprosartan---causes---Shock---causes---Ramipril---treats---type 2 diabetes mellitus	3	1012	12
1933	Eprosartan	Eprosartan---treats---hypertension---associates---PPARA---associates---type 2 diabetes mellitus	3	1013	12
1934	Eprosartan	Eprosartan---causes---Cough---causes---Ramipril---treats---type 2 diabetes mellitus	3	1014	12
1935	Eprosartan	Eprosartan---treats---hypertension---associates---PLAT---associates---type 2 diabetes mellitus	3	1015	12
1936	Eprosartan	Eprosartan---causes---Headache---causes---Tolbutamide---treats---type 2 diabetes mellitus	3	1016	12
1937	Eprosartan	Eprosartan---causes---Headache---causes---Glimepiride---treats---type 2 diabetes mellitus	3	1017	12
1938	Eprosartan	Eprosartan---causes---Hypotension---causes---Gliclazide---treats---type 2 diabetes mellitus	3	1018	12
1939	Eprosartan	Eprosartan---causes---Nausea---causes---Glipizide---treats---type 2 diabetes mellitus	3	1019	12
1940	Eprosartan	Eprosartan---upregulates---GPER1---upregulates---liver---localizes---type 2 diabetes mellitus	3	1020	12
1941	Eprosartan	Eprosartan---causes---Nausea---causes---Repaglinide---treats---type 2 diabetes mellitus	3	1021	12
1942	Eprosartan	Eprosartan---causes---Tension---causes---Ramipril---treats---type 2 diabetes mellitus	3	1022	12
1943	Eprosartan	Eprosartan---causes---Palpitations---causes---Orlistat---treats---type 2 diabetes mellitus	3	1023	12
1944	Eprosartan	Eprosartan---causes---Urticaria---causes---Metformin---treats---type 2 diabetes mellitus	3	1024	12
1945	Eprosartan	Eprosartan---causes---Vomiting---causes---Orlistat---treats---type 2 diabetes mellitus	3	1025	12
1946	Eprosartan	Eprosartan---causes---Anxiety---causes---Glimepiride---treats---type 2 diabetes mellitus	3	1026	12
1947	Eprosartan	Eprosartan---causes---Pruritus---causes---Metformin---treats---type 2 diabetes mellitus	3	1027	12
1948	Eprosartan	Eprosartan---causes---Feeling abnormal---causes---Orlistat---treats---type 2 diabetes mellitus	3	1028	12
1949	Eprosartan	Eprosartan---treats---hypertension---associates---LPL---associates---type 2 diabetes mellitus	3	1029	12
1950	Eprosartan	Eprosartan---causes---Hyperhidrosis---causes---Ramipril---treats---type 2 diabetes mellitus	3	1030	12
1951	Eprosartan	Eprosartan---causes---Sinusitis---causes---Orlistat---treats---type 2 diabetes mellitus	3	1031	12
1952	Eprosartan	Eprosartan---downregulates---KRT18---regulates---IRS1---associates---type 2 diabetes mellitus	3	1032	12
1953	Eprosartan	Eprosartan---causes---Nausea---causes---Chlorpropamide---treats---type 2 diabetes mellitus	3	1033	12
1954	Eprosartan	Eprosartan---causes---Oedema peripheral---causes---Orlistat---treats---type 2 diabetes mellitus	3	1034	12
1955	Eprosartan	Eprosartan---causes---Urticaria---causes---Gliclazide---treats---type 2 diabetes mellitus	3	1035	12
1956	Eprosartan	Eprosartan---causes---Pruritus---causes---Gliclazide---treats---type 2 diabetes mellitus	3	1036	12
1957	Eprosartan	Eprosartan---causes---Pain---causes---Gliclazide---treats---type 2 diabetes mellitus	3	1037	12
1958	Eprosartan	Eprosartan---causes---Shock---causes---Glyburide---treats---type 2 diabetes mellitus	3	1038	12
1959	Eprosartan	Eprosartan---causes---Conjunctivitis---causes---Ramipril---treats---type 2 diabetes mellitus	3	1039	12
1960	Eprosartan	Eprosartan---causes---Nausea---causes---Sitagliptin---treats---type 2 diabetes mellitus	3	1040	12
1961	Eprosartan	Eprosartan---causes---Constipation---causes---Metformin---treats---type 2 diabetes mellitus	3	1041	12
1962	Eprosartan	Eprosartan---causes---Body temperature increased---causes---Ramipril---treats---type 2 diabetes mellitus	3	1042	12
1963	Eprosartan	Eprosartan---causes---Hypersensitivity---causes---Gliclazide---treats---type 2 diabetes mellitus	3	1043	12
1964	Eprosartan	Eprosartan---downregulates---KRT18---regulates---PLAT---associates---type 2 diabetes mellitus	3	1044	12
1965	Eprosartan	Eprosartan---causes---Dry mouth---causes---Orlistat---treats---type 2 diabetes mellitus	3	1045	12
1966	Eprosartan	Eprosartan---causes---Dermatitis---causes---Orlistat---treats---type 2 diabetes mellitus	3	1046	12
1967	Eprosartan	Eprosartan---upregulates---GPER1---regulates---OGG1---associates---type 2 diabetes mellitus	3	1047	12
1968	Eprosartan	Eprosartan---causes---Asthenia---causes---Orlistat---treats---type 2 diabetes mellitus	3	1048	12
1969	Eprosartan	Eprosartan---causes---Hyperhidrosis---causes---Glyburide---treats---type 2 diabetes mellitus	3	1049	12
1970	Eprosartan	Eprosartan---causes---Constipation---causes---Gliclazide---treats---type 2 diabetes mellitus	3	1050	12
1971	Eprosartan	Eprosartan---causes---Abdominal pain---causes---Ramipril---treats---type 2 diabetes mellitus	3	1051	12
1972	Eprosartan	Eprosartan---causes---Rash---causes---Orlistat---treats---type 2 diabetes mellitus	3	1052	12
1973	Eprosartan	Eprosartan---treats---hypertension---associates---SERPINE1---associates---type 2 diabetes mellitus	3	1053	12
1974	Eprosartan	Eprosartan---causes---Depression---causes---Orlistat---treats---type 2 diabetes mellitus	3	1054	12
1975	Eprosartan	Eprosartan---causes---Nausea---causes---Tolbutamide---treats---type 2 diabetes mellitus	3	1055	12
1976	Eprosartan	Eprosartan---causes---Nausea---causes---Glimepiride---treats---type 2 diabetes mellitus	3	1056	12
1977	Eprosartan	Eprosartan---causes---Tachycardia---causes---Ramipril---treats---type 2 diabetes mellitus	3	1057	12
1978	Eprosartan	Eprosartan---treats---hypertension---associates---EDN1---associates---type 2 diabetes mellitus	3	1058	12
1979	Eprosartan	Eprosartan---downregulates---KRT18---regulates---GRK5---associates---type 2 diabetes mellitus	3	1059	12
1980	Eprosartan	Eprosartan---treats---hypertension---associates---BCL2---associates---type 2 diabetes mellitus	3	1060	12
1981	Eprosartan	Eprosartan---causes---Visual impairment---causes---Ramipril---treats---type 2 diabetes mellitus	3	1061	12
1982	Eprosartan	Eprosartan---causes---Diarrhoea---causes---Orlistat---treats---type 2 diabetes mellitus	3	1062	12
1983	Eprosartan	Eprosartan---causes---Angioedema---causes---Ramipril---treats---type 2 diabetes mellitus	3	1063	12
1984	Eprosartan	Eprosartan---downregulates---KRT18---interacts---SERPINE1---associates---type 2 diabetes mellitus	3	1064	12
1985	Eprosartan	Eprosartan---causes---Dizziness---causes---Ramipril---treats---type 2 diabetes mellitus	3	1065	12
1986	Eprosartan	Eprosartan---treats---hypertension---associates---ALB---associates---type 2 diabetes mellitus	3	1066	12
1987	Eprosartan	Eprosartan---causes---Paraesthesia---causes---Ramipril---treats---type 2 diabetes mellitus	3	1067	12
1988	Eprosartan	Eprosartan---causes---Dyspepsia---causes---Orlistat---treats---type 2 diabetes mellitus	3	1068	12
1989	Eprosartan	Eprosartan---treats---hypertension---localizes---muscle tissue---localizes---type 2 diabetes mellitus	3	1069	12
1990	Eprosartan	Eprosartan---causes---Headache---causes---Metformin---treats---type 2 diabetes mellitus	3	1070	12
1991	Eprosartan	Eprosartan---causes---Abdominal pain---causes---Glyburide---treats---type 2 diabetes mellitus	3	1071	12
1992	Eprosartan	Eprosartan---causes---Discomfort---causes---Ramipril---treats---type 2 diabetes mellitus	3	1072	12
1993	Eprosartan	Eprosartan---causes---Insomnia---causes---Ramipril---treats---type 2 diabetes mellitus	3	1073	12
1994	Eprosartan	Eprosartan---upregulates---GPER1---regulates---GCK---associates---type 2 diabetes mellitus	3	1074	12
1995	Eprosartan	Eprosartan---treats---hypertension---associates---VEGFA---associates---type 2 diabetes mellitus	3	1075	12
1996	Eprosartan	Eprosartan---treats---hypertension---presents---Body Weight---presents---type 2 diabetes mellitus	3	1076	12
1997	Eprosartan	Eprosartan---causes---Headache---causes---Gliclazide---treats---type 2 diabetes mellitus	3	1077	12
1998	Eprosartan	Eprosartan---treats---hypertension---associates---SLC9A1---associates---type 2 diabetes mellitus	3	1078	12
1999	Eprosartan	Eprosartan---causes---Chest pain---causes---Orlistat---treats---type 2 diabetes mellitus	3	1079	12
[truncated: 24,327 more rows]
